# Supplementary material for: Novel Salinity Tolerance Loci in Chickpea Identified in Glasshouse and Field Environments
Source: Front Plant Sci. 2021 Apr 28;12:667910. doi: 10.3389/fpls.2021.667910 (PMC8113763; doi:10.3389/fpls.2021.667910)
Supplement: Supplementary file 2 [file Table_1.XLSX]

## Sheet: Sheet1
Supplementary table 1: Sequence information of molecular markers that constitute the Rupali/Genesis836 genetic map. Sequence information of 628 molecular markers comprising of 223 SNP markers, 391 DArT markers and 11 SNP that were used to construct the Rupali/Genesis836 genetic map.
SNP Marker	Sequence			DArT Marker	Sequence		KASP Marker	Primer	Sequence
SNP10	TGCAGATATCAAAGAAGAAGATGTTCAAAAGATTGTCCTTTTGCTCCTTATTTTCCGAGTGATAAACAA			DArT10	TGCAGGACTAGCTCACAGTGTTGGTCTCAGGTGCATTTATTTTTTTCATTTCCATTCAACATCAATTAC		SNP2_Ca4_75	Primer_AlleleX	GAAGGTGACCAAGTTCATGCTGTATCTACGAAATTAATGAATGGTTAAAAAAA
SNP101	TGCAGGTATAACTGCTTATATGTTCACTACAAATCACCCCCTCCCCAGATAACAATAGATGTGCTAAAA			DArT1005	TGCAGCTGTAATTACTGTTATGTTAGAAATATGTATACTACGGATTTGACAACAAAACTGAAATTATAT			Primer_AlleleY	GAAGGTCGGAGTCAACGGATTGTATCTACGAAATTAATGAATGGTTAAAAAAT
SNP102	TGCAGTCAAATTATGCAGCCACAATTGTAAACAGCCTTTGAAGCATGGGTAGTACTACAAAAATGGAGG			DArT1007	TGCAGCCACCACTACAATCGCTAGTAAAAAACACAACACAACGAGGTTATGCGTAGCGGTCTCAGGGCC			Primer_Common	GTAGAAGCTAAAATGGCAATCAGAGCAAA
SNP103	TGCAGTTGCGGGCTTCTTCAATCACTTGCGATCCCTACACCTATGGTATGCCTGAAGTTGTGAATGTAT			DArT1008	TGCAGCCACCACTACAATCTCTAGTAAAAAACACAACACAACGAGGTTATGCATAGCGGTCTCAGGGCC		SNP3_Ca4_83	Primer_AlleleX	GAAGGTGACCAAGTTCATGCTATCCATGCCTGCAAACCATGGAAA
SNP1056	TGCAGTTTTTTCAGTTTCTAAAACCTTTATTTTTATTTATTTTGACAATTCAAAACCTTTCAATAAAGC			DArT1009	TGCAGTGAAGCTCATGTAAAAACATGAATATGTCCTCAACTTATTACTGCTCTCTCTCTGTGTTTTTGG			Primer_AlleleY	GAAGGTCGGAGTCAACGGATTATCCATGCCTGCAAACCATGGAAT
SNP1059	TGCAGAGCAACAATATGAACTTTTATTCCAAATTTACAGATCGGAAGAGCGGTTCAGCAGGAATGCCGA			DArT1010	TGCAGAATCTTGTAAACCATCGTTTCGGAGTTTTGATATGAAACTCTTCACAGGTGATTTTCTTGTTGT			Primer_Common	GAGCATCAAGACAAGCTCTTGACAAATTA
SNP1061	TGCAGATGTTTGGTGAGTGCTGTTACAGATCGGAAGAGCGGTTCAGCAGGAATGCCGAGACCGATCTCG			DArT1011	TGCAGAAAATCTGGGTTATAGAGATCGAACTTCCACTAATTAGATCCACGAGATAGGGCTACTATAAGT		SNP4_Ca4_92	Primer_AlleleX	GAAGGTGACCAAGTTCATGCTATGTAAAAATCTATTTAAAATAGTGTCAACTCA
SNP1062	TGCAGCAACTGATGATGACGGAGGCTGGATTTTTTTTTTTTTTTTTACAGATCGGAAGAGCGGTTCAGC			DArT1012	TGCAGGAATAAACAATAACCTTATGATGCTCATCCTTACCAAATAAAAGTTACAGATCGGAAGAGCGGT			Primer_AlleleY	GAAGGTCGGAGTCAACGGATTATGTAAAAATCTATTTAAAATAGTGTCAACTCG
SNP1063	TGCAGCACATTCACTTGCGGATTTACAGATCGGAAGAGCGGTTCAGCAGGAATGCCGAGACCGATCTCG			DArT1015	TGCAGGTAATTTACCTGCGGATAGTGAAATCCTCAGGTAACAATTATCCACGAAGGTTTTACGTGGGGA			Primer_Common	GTGTCAATTTTCTCTTGAAGATATGAGATT
SNP1065	TGCAGCATCAATAATCAATACACTAATTACAGATCGGAAGAGCGGTTCAGCAGGAATGCCGAGACCGAT			DArT1016	TGCAGGTACACCAATAATATGTTTCGCATGAAAATCCGCAGGTAATTTCGTATCAAAATTATTTTCAAT		SNP6_Ca4_10.8	Primer_AlleleX	GAAGGTGACCAAGTTCATGCTCAGTATACATGGTGAAAAATTTCACGG
SNP1066	TGCAGCCTTTCAAGGTAAATGAAGCATTCTATTTCTTTATTACAGATCGGAAGAGCGGTTCAGCAGGAA			DArT1017	TGCAGGAAAATTTCATGTCAATTTTTATGATTTTATTTTCATAGTTCTTTTACAGATCGGAAGAGCGGT			Primer_AlleleY	GAAGGTCGGAGTCAACGGATTCAGTATACATGGTGAAAAATTTCACGC
SNP1069	TGCAGTTTCTGATCCGCTGTCTTCAGTTGGCTTACAGATCGGAAGAGCGGTTCAGCAGGAATGCCGAGA			DArT1018	TGCAGAATTTCCTAAGGATAAAACACTCATAAACTTTGCTACGGCATTTCCTGCGGAATTTGCGATGGA			Primer_Common	CATCCAAATTATCGACAAAAATATTTTTAA
SNP1070	TGCAGTTTTGCAAACTTTGAAAAATTGAGTACATAAATATTGTAATCATTTTACAGATCGGAAGAGCGG			DArT1019	TGCAGTTTCTGAGATTGGAAGCAAGACCAAACTTGTAAATTTTCTTCTCCTATTGTTTTTTTCATTTTA		SNP7_Ca4_11.4	Primer_AlleleX	GAAGGTGACCAAGTTCATGCTAAAGTATAGCGATTTAACATTATGTTTATAGC
SNP1073	TGCAGCAACTGATGATGACGGAGGCTGGATTTTTTTTTTTTTTTTTTACAGATCGGAAGAGCGGTTCAG			DArT1020	TGCAGGGTTGTTAGTTTCTCTCGTAATCTTTCATTTGCTGGTATGATACAAGTGTTACAAACTATTACA			Primer_AlleleY	GAAGGTCGGAGTCAACGGATTAAAGTATAGCGATTTAACATTATGTTTATAGT
SNP11	TGCAGGATGCACAAAGATTCTTGTTTTTTACTCCTTTGATATCATCCATTGGGACCAAGATATATGAGT			DArT1022	TGCAGTTATGGACCATTGGATTGATGAATTGTGACATTGGATTCTGTGAAAATTGAAAATTATTGTTGT			Primer_Common	CATGTTATCCGTGTGAAAGCGTTATATTAT
SNP117	TGCAGAATTAGCTCTTGTTTCGATTGTTCCGCATCTCAACGCCTTCATAAGAAGCGGAATCACCATTGG			DArT1023	TGCAGCACGAAGAAATATTCAAATGTTCTAAAGAAACAGTAACAATGCATATTTTGATTTTCGGACAAG		SNP8_Ca4_11.5	Primer_AlleleX	GAAGGTGACCAAGTTCATGCTCAACTGTGTTTATTTATTTCTAAAATATCTAAG
SNP119	TGCAGGACAATCAAATACCATATCACCTTGATATACATATATCTTTGAACTATCAAATTATCAATATTC			DArT1024	TGCAGAAACATTATTGTTCCCTTGTAATCTAGTAAAAACAACCTAAACATTGTCTCCTAAGAATAGCCC			Primer_AlleleY	GAAGGTCGGAGTCAACGGATTCAACTGTGTTTATTTATTTCTAAAATATCTAAT
SNP12	TGCAGTACAAGAATTAGTTCAGCAGATTACAGATCGGAAGAGCGGTTCAGCAGGAATGCCGAGACCGAT			DArT1025	TGCAGCGGCAAAAAGTGATTTCCATTTTACAGATCGGAAGAGCGGTTCAGCAGGAATGCCGAGACCGAT			Primer_Common	GAATTAGCACACGTTGATCCAAGTAGAAT
SNP124	TGCAGTATTCCTGCAAATGAGAGGAGAGGAGGATTATAATTTCCAAAATCAAAAAGACTATACCTCAAG			DArT1026	TGCAGACATTGGAAAGGCTAGTTGGTGTTTCTTACAGATCGGAAGAGCGGTTCAGCAGGAATGCCGAGA		SNP9_Ca4_10.6	Primer_AlleleX	GAAGGTGACCAAGTTCATGCTCCTCTTAATAATTTATTATCAAAATATGCATG
SNP125	TGCAGTTCCTATCTCAGGCATGAATCGACGACTTATAGTTGGTCGGTTTGGTAGGTAACCTGCGTTGTT			DArT1033	TGCAGTTTGCAATAGCGGCTCGCGCCCACATTATAACTAAAATTGAGGTTATATAATCCACAATTTACA			Primer_AlleleY	GAAGGTCGGAGTCAACGGATTCCTCTTAATAATTTATTATCAAAATATGCATT
SNP130	TGCAGTACAATTGCAATTGTGCATATATTTTACAGATCGGAAGAGCGGTTCAGCAGGAATGCCGAGACC			DArT1034	TGCAGGTAGACCTAGCCAATCCTAAAATAAAAATTTACAGATCGGAAGAGCGGTTCAGCAGGAATGCCG			Primer_Common	CGATGTTGGTATATATTATAGATTTTGGTA
SNP132	TGCAGATAAAAATGGTCGATGTATCTTTGCTATCGGCAACAGAGATTGATTGGCTTACAGATCGGAAGA			DArT1040	TGCAGCCATAACAATAACATTTTTCCCAAAAATGCCCTGATTTTACAGATCGGAAGAGCGGTTCAGCAG		SNP10_C14_12_10	Primer_AlleleX	GAAGGTGACCAAGTTCATGCTATCTATAGGAAAGTTGTCAAATTTGGAAG
SNP135	TGCAGTTTGATCACCAAGGTCAAAACCGGACCGAACCGTCCACAGTTCAACTGGGAACCGAACCTATGT			DArT1041	TGCAGCCATAACAATAACATTTTTCCCAAAAATGCCCTGATTCTAAATCTATTCTACAACTCCATAGAT			Primer_AlleleY	GAAGGTCGGAGTCAACGGATTTATCTATAGGAAAGTTGTCAAATTTGGAAA
SNP138	TGCAGAACTTCCAAGGTTGTAAGTTCCCTGGTCTAAAGACCCAATTTCACTCACAAATGACGGGCCCTC			DArT1046	TGCAGATTTTGTACTTATTTAGTGAATGACAAGTTACAGATCGGAAGAGCGGTTCAGCAGGAATGCCGA			Primer_Common	TTACTCGAAAGAACCCCTTCCAATGTATT
SNP139	TGCAGAACATTCTGCTCTGGTGAAAATGGACTAACCCCAAGTGTGTTAGTCTTTGACGCTGCAACTTTG			DArT1053	TGCAGTGTAGGCTCTTTTGAAGTATAATAACGTTTTGTGTCGTATCAAGCCTCAGGTTTACTTTTGTAC		SNP14_C14_12_74	Primer_AlleleX	GAAGGTGACCAAGTTCATGCTAAGAAAATTTAACATGGGAAGGAGATTAC
SNP140	TGCAGAATGTCCCATCTAAAATAATTTAGATTCTCTATTCTCGAGTCTCCAAGCGAAACCTAATAAGCT			DArT1054	TGCAGAAAACAGGTTCGTGTTTCAATTCACATGTATGGAGATCAAAACATTCAAAGCTATAATAGGAAA			Primer_AlleleY	GAAGGTCGGAGTCAACGGATTGAAGAAAATTTAACATGGGAAGGAGATTAA
SNP144	TGCAGCTTGCCCTCTTTACTAACAGAAATGTGAATGCATACGAGGAGTTGACATGGGTAAGTGCATTTA			DArT1055	TGCAGTATGATTTGTCGAAATAATAACATTCTTCATATTCATAGCAAAGAATGGTTGCTCGAGTTTTGT			Primer_Common	TGCGTGTCTACTCTTGGCACTGTTT
SNP145	TGCAGTATGAACCATAAAGACCATAATATGCAGCTTACAACAGTCAAAATTGATCCTTTTATCCAGTTA			DArT1056	TGCAGCGCGATTTGGCAAAACTAATAACGTTCTACACGGAGTGTGGCTTGATGTTTGATTTGGTGATCT		SNP15_C14_13.06	Primer_AlleleX	GAAGGTGACCAAGTTCATGCTCCAGTTCTGTTCGTCAAGCCC
SNP146	TGCAGAGTTCATAGAATGTTGATTTTAGTGGCAGTAAATACAAACAGTATGTCAGAAATACCTCAGAGA			DArT1062	TGCAGTAATGCGTGGGATTTTTCTCACAATTATCTTACAGATCGGAAGAGCGGTTCAGCAGGAATGCCG			Primer_AlleleY	GAAGGTCGGAGTCAACGGATTCCAGTTCTGTTCGTCAAGCCT
SNP148	TGCAGCGGCAGAACCAAAAAGGGGGATAAATGTTGAACCAACTAATCGTGAATGGCACAAAAACGTACA			DArT1063	TGCAGAAATACTTTCGGAGGAAAATCTAGAGGTAAAAAGCAAATTTCTAATAGTATATGGATATCTATT			Primer_Common	CAGGTGGTTTACAGTGTCGTTGAGAT
SNP149	TGCAGAATTCTCAAAGAGGCTTATGCATCACTATTTGAAGGTTTTGCATCAATTGTTAGGAATCAGGCA			DArT1075	TGCAGCATGCTCAGTTGTTGGGGAAAGAATTACAGATCGGAAGAGCGGTTCAGCAGGAATGCCGAGACC		Ca4_12652558	Primer_AlleleX	GAAGGTGACCAAGTTCATGCTGAAACTTATTATAAATGGTTAAAAGGATAAAAG
SNP150	TGCAGCAATTATGACATTCCAAGAAAGCTGGACTTTGAGAAACATTGTTGTATTCCTCAGAATATCTTC			DArT1076	TGCAGAGTACCATACAAAGGGCAATCGATCAGCTGTGTAAATATAAATCATTCTTACAATAAACAACTC			Primer_AlleleY	GAAGGTCGGAGTCAACGGATTGAAACTTATTATAAATGGTTAAAAGGATAAAAA
SNP151	TGCAGCCTAAGGCAAATGGAAACAGATGTCAACTTAGATCAGATAGAAATGAAATAAGGGATTGATATA			DArT1084	TGCAGTCGAGGGTGGATTTTCACCATAGCAAATTACAGATCGGAAGAGCGGTTCAGCAGGAATGCCGAG			Primer_Common	CCACACATAAACCGTCACCGTTCAA
SNP152	TGCAGTCATAGTTTTATTTTATTGAGTAAATGAAAACTTGTATTCCTATATAAAGTAACAAGAATATAG			DArT11	TGCAGCTAAGATACAGAACCCAAGGTGAAGCTGTAAGCAGAACAAAAAATGATGCTGATTACAGATCGG
SNP153	TGCAGTTCTGATGCAATATGCCAACATGCTTTCTGATGACTCACTTGATCACGTAGGAAGAAGGGGCAA			DArT1100	TGCAGCGTTTGGATACCGAAAAACAATTGATCACATGATGGTTGAAGAAATAATATATTCATTTACAGA
SNP154	TGCAGTTGAAGTTTTAGATAAAAGTTGATCGATCCAAATCAAGTGAGCTCCGGAAATTTGTTGTCTTGG			DArT1104	TGCAGTTTTATTGGTTCATGTAAGAAAATGGTAATATAGATACTGAGAAAAGCAACAAAATGAGCTAAG
SNP167	TGCAGAACCAAACATGCACTTATTTGAACTTGAATAGTTATGTGATTTCAACAATAGTCCAGTGTGGTT			DArT1128	TGCAGGGTGGCTTACCAAGTATTTTGTGAATCGATTTACAGATCGGAAGAGCGGTTCAGCAGGAATGCC
SNP168	TGCAGAGGGTCCAAGATCATCAACTTCTTTACGGAGTTGAGATCTTCTTTATTTGTCAAAAGAAAAATT			DArT1133	TGCAGCCTGCAAGTAAACAGACACCTTAGGCCTCACACATTTTAGGTCTCAAACAAATTTTTTTCATTT
SNP170	TGCAGATATATATTTGTTTACCTTATAAACAGCTCTCAGAATAGAAGACAAACTCTACATGAAATTATA			DArT1134	TGCAGCCCACTTGGCCCTACCCTGAATATATATCAAAAGTAAAGTTCTTCATATTTGGTAAGACTTTGT
SNP171	TGCAGATTAGGATACAAGTGTAACAGTTGCATAATAATGGGTGCAAATAAATCATGCCCGGGCTTTACA			DArT1138	TGCAGCTCTTTATTGGTGTAAGTACTGTTTGTAAAGGGGACTGGCTTTTGGCTTTTACTTGCACGTGGG
SNP172	TGCAGCCTCTATTAGTCCTGTGCCACAACAACCTTTGTCCACAACTTTGTACCCTGCAATTCAATAAAT			DArT1139	TGCAGCTCTTTATTGGTGTAAGTAAGTACTGTTTGTAAAGGGGACTGGCTTTTGGCTTTTACTTGCACG
SNP174	TGCAGGAATATTTATTCTTCACTCTACTTTGCTTATTCTAACCATTGATATCATGAGTCTATGATAGTG			DArT1140	TGCAGCTCAAATGTCTTTGAAGCTCTCTTACAGATCGGAAGAGCGGTTCAGCAGGAATGCCGAGACCGA
SNP175	TGCAGGAGCTTCAGAAATGGCAGATAACACAACAAAGGTACCAAATAAGATAGTAATCAAAGCAGTGAA			DArT1159	TGCAGTAATTCCATAAGCAATTTCATATTTTGACGCATTCTCTCATAATAAGACTGAATGATTCCAGCG
SNP176	TGCAGGATAGTGAACAGGAAGTTTTGAATTCTCTAACTAAATTTGTTGATCAGCTTCCTTTAGTAATGA			DArT1160	TGCAGGAACACACGTTACCTACGAATTTATTGACGGATTCATATCCCCACATAAAACCTTCCTGGATAA
SNP177	TGCAGGATGCCAAGGATAAGGACATATGAACAACAAGCTGGCTAGTCAACATTTCTGAGTATATAAATC			DArT1165	TGCAGGAAAGCATACTATAAATCAGAACTGCAACTGCTAATTTTACTGCACAGGTTGACGAGGGGGCTG
SNP178	TGCAGGCACACACCCCATTGGTCCTGTACCCGTTACAAGTACCTTACGACCTCCCAAATCATAAAGCTT			DArT1166	TGCAGAGGTCACGTAATGCAATAAAGGGAGCTGCGGATGCTGTCCGTCGAGTTGCAACCAGGGGAGCTG
SNP179	TGCAGGGACCCGGTCGGGTAAGAGAGAAGAAGGATAAAGAAAGGAACGAGCTTCGCGATCTTGTAATAC			DArT118	TGCAGAGAAAGCTGAAAAATGAACCAGCTACAAAAATAGTTTACGAAGAGACCAGAACTTACAGATCGG
SNP180	TGCAGGTAAATCATCACCCCGTAAATTTTGAAGAATCTACACACAAAAACACAACTTCAACTAGGGACC			DArT119	TGCAGTCTGATATAAATATTAGTTCAAGAATCAGTTTTTCTATAGCCAAAATGTTATACACAATGGTAT
SNP181	TGCAGTCGCACTATGATTTATTGCTGTGTTCCTTCAAAGAACAACTACAACAACATGTCAGAGTCCATG			DArT12	TGCAGCTAAGATACAGAACCCAAGGTGAAGCTGTAAGCAGAAAAAGAAATTATGCTGATTACAGATCGG
SNP182	TGCAGTGAATCAAAAGGTGGAGGAAATACCCGCAGACCGGGAAGGGAATGTGCCAAATTCATCATCAAC			DArT120	TGCAGAGCCACTGTATCATACACTAAGAACCACTCATAAAAGTACAGATTCCAAACACGGCACTAGAAA
SNP187	TGCAGCAACTGATGATGACGGAGGCGGGATTTTATTTTTTTTTTTTTTACAGATCGGAAGAGCGGTTCA			DArT1204	TGCAGAGGTATTTGACAGTCACATTCAAATCAAAGGAACAAGATTCTACCTAAGTTGACTAAACTTGCT
SNP188	TGCAGATATACAGGATGTGGACCAAACTGAAGGATCCTCCAAAGGAGGTGGAAAGAGGAAGGGCAAGAA			DArT1205	TGCAGAAGACCAACATGAGAAAAACATCACATGGCTTTCTCTTCAACATATTTTCATTTCAATCATATT
SNP19	TGCAGTCTATAGGAAATAGATTCTAGCATTATGTACATTGTGTGATACAATACTTCAAGCTAATCAACG			DArT121	TGCAGTGTAGCATCTATGTAGTAGTGACACTTCATGTTGATATGAAGACGCGTATGTATCCTATGTGTC
SNP190	TGCAGAGGAAACAGCAGCTACACAAATAGCAGCATGCAGTTGAGCATTATGGTTTCTGTTTTCTTCTTT			DArT1211	TGCAGAGACATACAAGTAGCATATCAATCAGTAACAACACATCAAATTGGCCAAAAAACAGACAATAAA
SNP191	TGCAGATAGATATGCCTGCTTGGATCATGCAAAGCAATTTTGTTCATGCCCTTGGAGCTCCAAATTTTT			DArT1215	TGCAGACCCGGGTACAACACCTCATCAAATACAAACCTGAGCCCTTTGCCACACAAACCTAATCCTCTT
SNP196	TGCAGCTTGCAAAATTTGTGAAGGGTTGTCTTCTAGATGCAAATGTTCCTTGGCCTGAGCAATGCAAGC			DArT1218	TGCAGTTTTTGTTGTTGTTTTGACTCCAATTTTGCTCCTACAAATGTTATTACAGATCGGAAGAGCGGT
SNP198	TGCAGGTAGTGAGAAGGGTAAAACTATAGATTATCAAGGCTCAAATTTACCTCGTGGAGGATTGAATGA			DArT1220	TGCAGATATAGATAATCATTCAATTGAAAAGAGTTTTTTTACAGATCGGAAGAGCGGTTCAGCAGGAAT
SNP20	TGCAGCCCAGTTTCCATTTTCAGTTTGGATCACATTTCAAGCCCACAAAAGATCAATAGCATATACCAC			DArT1222	TGCAGAAGATTCACATGATGAATCATATTATAAAGTTATTACAGATCGGAAGAGCGGTTCAGCAGGAAT
SNP201	TGCAGTGCACCACTCTTTACGCGGCTTGGGTTGGGAAATGACTCATTTACTGTCACTTATTCTTTTTAT			DArT1223	TGCAGAATCCAACTTTTCTGTGTTGTAGTCTTCATCATATTCCCTTACTATCCTTCTATTTATCTTTTT
SNP202	TGCAGAAAAAAAAAACTTATGCACTCTAAAAGAGAAGAAAAAACATCATAACAAAATAAATATTTTACC			DArT1227	TGCAGACTCTTTTATATAGGTTCTGATAATCAATATACAATCACTATTACAGATCGGAAGAGCGGTTCA
SNP203	TGCAGGTCAAGAATAATTTCATAAGATAAGTCAGCCTGGTGCCTGAAATGTAACGAGGTAAAGAGGGAA			DArT123	TGCAGTATCTTTTCTGCTTCGGCTTTGTCGTTTGCAGCCAACCTCAGTCTTGCAGCTGTTGATAAAATC
SNP206	TGCAGATATGATGCATTATTGAGATGAGATCTATTGGGTTTGGTTGAATATGTTTTTGGAGAAATTGAG			DArT1238	TGCAGTGTACACTAAAGAATATTCTAAACTACCTCCTAGAATTCAGTCTTCTTTTGAAGAGGTAAGCTA
SNP208	TGCAGGCTAGGAAACAACGAGAGGCAGCTCTTGAGGCTGCATTATCTGAGAAGGAATTCGTGGAAGAGG			DArT1239	TGCAGCTTGGCCTAACAGTCAACCGTTAGTCTCATTTTCACTGGCTTTACAGATCGGAAGAGCGGTTCA
SNP209	TGCAGTATGAAAGCATCTAGCATGAGGCCACGTGTTACTTATACGCCAACAATTTTTTGGTTTTGGTTC			DArT1241	TGCAGAAGCATTGATATTATGGTAAGACAAAAAAATATGTAACTCGCGAGTTAGAAATGGCATTTACAA
SNP210	TGCAGTGCCAGTTTGATCTAAAACTTTTGGAGGATCTTGTTTATCTTTACAGATCGGAAGAGCGGTTCA			DArT125	TGCAGTAATGACCTGCTTGTTCTTTGTCCATATCCATACCTTCTTCGAATTTGTATGATCCGTGTCCTG
SNP212	TGCAGGAAAATAAAATTAGATATAGATGGGACGGTATACTTCTAATCATGCCATATCTAAGCAACAACT			DArT1251	TGCAGCCTGAATCACGACAAAGAGTTGTCAACAAAATGTAAGCTTCAGTTTTTTACAGATCGGAAGAGC
SNP215	TGCAGAAGCCATAATTGGTTGATTCAAATAAGCCATATTCAAAGGGTTGAAGTAATTGTTGTTGTTATT			DArT1253	TGCAGTCAGAAGCTGCACCGCTGCTGGCCCCATAGCATTTGCAAGGCTCATTTGGTCCCATTTACAGAT
SNP217	TGCAGATACACACCTGCACAGCACCCCCTTCTTTATAATATCTTGAATGAAGAGTGGCAAATAATTTTA			DArT1254	TGCAGGGCTAGATGGTTATGTCGATCAAGCAAAGCGGGTGGAAGATTTATTTGGGAAAATTTGGCCACC
SNP218	TGCAGCTTGCAATCACTACTGCCAGAGCGTAGAGAATGCACTCGCAGGGCAATGTGGTTTCTTCTTCAA			DArT1258	TGCAGCATCATCTCTGTAGCTTTGCTTCAAATTTATTTTATGTTATTTTATTACAGATCGGAAGAGCGG
SNP224	TGCAGACATAACTAAAACATGGGATGATGTCTTTCATATGTATATACTTCCATAAAAGGGTAACTTGGC			DArT1259	TGCAGCAGCGGCATGGAAGGAGGAGTAAATTAGGAAACACAACAAATTAGGCTATCGTTTACCATCGGT
SNP225	TGCAGATTGAAATCCATTTTACAATGATAATGCAAGAGGAAAAGTACCTTGTAAGTCCACACATTAGAA			DArT126	TGCAGTAATGACCTGCTTGTTCTTTGTCCATATCCATACCTTCTTCGATTTTGTATGATCTGTGTCCTG
SNP226	TGCAGCGACGAGAGTGTAGGGTCTGTAGCTGCAAATGACAGCATAGGAACACGAAGCTCGTTTGCAACA			DArT128	TGCAGTACAACCGAAATCAAACCAACATGCAAACAGACAAATTCTCAATTCAACCAGTTGAACTGACGG
SNP227	TGCAGCTATACGTACTTGAAACATAGGCCTTGGCATATCATAGCTGTGAGTGTCCTATGCCATAAACTA			DArT129	TGCAGATATAGCCATTTTGTGGACGAAACTTGCTAATATTTTGTTATTAGAGTATTACAGATCGGAAGA
SNP228	TGCAGTGCTTTTTTATTTCAGATATTTCTTCCCATTGCCAGTCATCCCTCAAATCACTTACGGTTTCTC			DArT130	TGCAGCGGATGTAAATAGTTACAGTATGTGATTTACCCACTCATATAGCCATTGTGTGGACAAAACTTG
SNP23	TGCAGTACCAAACTTCGTTTCTTGGACCTCCCCGTGCATATTATCCATGATATTCTCTCCAATCTAATT			DArT131	TGCAGCTCATTCTTATAGAATGTTATGTTTTACAGATCGGAAGAGCGGTTCAGCAGGAATGCCGAGACC
SNP230	TGCAGTAAGAGGATCATCTATAACCTCCTAGTCTAAAATAGTTACAGATCGGAAGAGCGGTTCAGCAGG			DArT135	TGCAGAAACATCGAATAAAACAGCAAAGACCTTTACAGATCGGAAGAGCGGTTCAGCAGGAATGCCGAG
SNP233	TGCAGGACACGATTCATGTTGTGGAGTCTAAACCTGCCAAACAGTATGGGGACTACTTTTTGCGCCAAA			DArT136	TGCAGTCTTTATCTCGGCTTTATATTCCTTGAAGTTTAGTGAAAGAATCTTCTCGTTACAGATCGGAAG
SNP234	TGCAGCTCGAATGGTGAAGCACCAACTTCCACAGTAATTCCTTTACTCTAATAGTGTAGAGTGGGTTCA			DArT140	TGCAGTCTCATTCGTGGTCCTGCAAAATGGAATTTTTCCATGCAGGACCGATAAGGAAATTCTCCTAAA
SNP235	TGCAGGTTTGTTCAATTTTTCGATTTTCATCCGGTTGTATTATAGAACAATTTACAGATCGGAAGAGCG			DArT141	TGCAGTCTCATCCGTGGTCCTGCAACATGGAATTTTTTCATGCAGGACCGATAAGGAAATTCTCCTAAA
SNP236	TGCAGCAAAAAAAAAACATGCCAGTCTTTGACATTTTATAAGTGTTTACAGATCGGAAGAGCGGTTCAG			DArT148	TGCAGAAAATTGTAACACAAGCAGCTGATATTGGTTGGAATAAGCGCATGATTCAAGCACGGATCTATG
SNP238	TGCAGGGCGAGTTTCTTCTCCGAATCCTGATCGATATACTCATGCTCTGTATATGCGGTTTCAGAGGAA			DArT149	TGCAGTAACTATAATCCGCCTAAATGGATGCAAAAATCAATCATAATAAAGCTTTTACAGATCGGAAGA
SNP24	TGCAGAGATCTCCCACACATACTAGGCTTCATATTTAGACTCAAACCCTTATATTTTACAGATCGGAAG			DArT167	TGCAGGTTCTTCAAATGTGCAAAGGTTGCTTTCTTGTCTCTTTTCTGAGTCGTGCGGTGTTCTTTTCCT
SNP243	TGCAGAAACGGTTAGAGTCCCTAATAGAAGCAGAGCTACAAGCACTGCTTCAAGAAGTTGAGGAAGACA			DArT1739	TGCAGCAAGGGAGGATCGACATTGTTACAGATCGGAAGAGCGGTTCAGCAGGAATGCCGAGACCGATCT
SNP245	TGCAGTTTTAGCTTGGAGGTCTCAAGTCCACTGAGAGGTTGGAAAGATATTTTCATATGTTCGAGCGGC			DArT1740	TGCAGAATACGTCACAACAAATCCAACCTTATTTACAGATCGGAAGAGCGGTTCAGCAGGAATGCCGAG
SNP246	TGCAGCTTGCATTATTTCACGCCCAGTTTGTGTTGAACCAGTAAAGCTCACCTAAACAATATACCACCA			DArT1741	TGCAGAAAAAAATCATCATATTGTTTAGTATCTAGTTATATACTGTGATTTTTGTTACAGATCGGAAGA
SNP255	TGCAGACCATGAAAAACCTCTGCTGCGAAACTACATATTCAAAAAAGTTTCAACGGTAAAACTCAACAC			DArT1742	TGCAGATCCGGATTCACTGCATTTACAGATCGGAAGAGCGGTTCAGCAGGAATGCCGAGACCGATCTCG
SNP256	TGCAGATTGGATTCAGGAGAAAATGATTATGTGAATGGAACATGTTCAAGCACCAATTACTTTATTTTC			DArT1743	TGCAGACAATTTGGATCACTTATTCACCATATAAATGAAAATAAATTACAGATCGGAAGAGCGGTTCAG
SNP257	TGCAGCTAAAAAAAGCTCACTTCTCTTAGACGACGGATTGGATGTCATCCTCTTTGACAAAGCACTCCT			DArT1744	TGCAGTTTCAGGATTTGCCATAGAGTACACCCTTACATAACTCACCATATTCTTTTCTTACAGATCGGA
SNP258	TGCAGCTCCTCCAGAGGCCCCGCCACCGGCTGTCTTCCTTCTCCTCATGCTTGCAGTAGCTGCTGCACT			DArT1745	TGCAGCTCCAGCCGAATGGTCTAGTCAAGATGTCACCGAAGTCATGAAAGGAAGGGAACTTACAGATCG
SNP259	TGCAGTTTCTCTCGCAACAATAGTAGTCATTGTTTTGGCTTTGGTTTCACCAGCTTCACATAACAAGAT			DArT1746	TGCAGACTTTTGGGTCACTTATTGTTTACAGATCGGAAGAGCGGTTCAGCAGGAATGCCGAGACCGATC
SNP260	TGCAGGGGGCTGCCAAGGTTTCAATAATAATGATTGGCCAGCAAGCTATAGTGGATGCTTATCTTTGCC			DArT1747	TGCAGAAAAAATAGTAGTGGCCATTATGTGTGTGTGTGTTACAGATCGGAAGAGCGGTTCAGCAGGAAT
SNP261	TGCAGGTCCTTTCTAATAGGATAATTCTGCCCTTGGTATGACAGTATAACATGGAGCTTCTTTGTCTGT			DArT1748	TGCAGCTGTAATTACTGTTATGTTAGAAATATGTATACTACAGATAAATACGATTACAGATCGGAAGAG
SNP262	TGCAGTCGATGAAGCTAGAACAGTTGAATTATGAGTTCACAATTTATTTATGTATGTCATTTGATTTGG			DArT1749	TGCAGGGAAGCAAAAAAAAAAAGAGAAATAGAAGAAAAAGATTACAGATCGGAAGAGCGGTTCAGCAGG
SNP263	TGCAGCCTATATCACAAGAGAAAAGCACTATAATCAATAGATTGAAATTACAGATCGGAAGAGCGGTTC			DArT1750	TGCAGCAGAGAGAGAGAGAGAGAGAGAGAGAGAGAGAGAGGAAGGTGGATTTACAGATCGGAAGAGCGG
SNP264	TGCAGAAACATGTTGTCAATGCCAATAGCTCAACATTTTCCTTGCTAGATCGAAATACATAATAATATG			DArT1751	TGCAGACCAGTTTCAACAAATTTTCCTTTTTTTTTTGTAAAGAGACACAGAAATTCATATGCACTTTGA
SNP265	TGCAGAATGAACAAGCTATCACAGAGAAGCAGCAACCTTCATCAAATAGAAGAAAGGCTTGTCCCAAGA			DArT1752	TGCAGGTAGACGTTATTGTAAACAGGTTAGAGTATTCTTTATACTCTTACAGATCGGAAGAGCGGTTCA
SNP268	TGCAGGGGAATCTGGTGTGCCATTTCTTTCTATGTCTGGTTCCGATTTCATAGAAATGTTTGTTGGTGT			DArT1753	TGCAGAAAAATGTAACACAAGCAGCTGATATTGGAATAAGCGCATGATTCAAGCACGCAATATCTATGC
SNP27	TGCAGTGTTGTATGCCACCGCTTTCTGAAAATATTCCTGTGAGTGTGGAGCTTCACATGTTACAGATCG			DArT1754	TGCAGCAACTGATGATGACGGAGGCGGGATTTTATTTTTTTTTTTTTACAGATCGGAAGAGCGGTTCAG
SNP270	TGCAGTGCAGAATATGATCCTAGGAAACATTATGTGTGATGTTTGGCTTTGGTAGAGAATTTGTGATTT			DArT1755	TGCAGCAACTGATGATGACGGAGGCGGGATTTTATTTTTTTTTTTTACAGATCGGAAGAGCGGTTCAGC
SNP275	TGCAGTGCCAACTGATGAGCAGTGCCAATTGTTCTATCACTGTATGAGCAGTGCCAACTAATTGGTTTT			DArT1756	TGCAGAGCGGTTGCAGTATCTTTCTATTTCCATTCAAGGTTACAGATCGGAAGAGCGGTTCAGCAGGAA
SNP276	TGCAGCCAATAATTTTGTTCATTGCAATGTGGAAAATGTTCCACATTACAGATCGGAAGAGCGGTTCAG			DArT1757	TGCAGCAGAGAGAGAGAGAGAGAGAGAGAGAGAGAGAGGAAGGTGGATTTACAGATCGGAAGAGCGGTT
SNP277	TGCAGGAAGAGCATCGTGCTCGAGATTTATTTTATGCCCTTTGGGTGCCTGATCTCTTTATGGAAAGAG			DArT1758	TGCAGCAGCTGATTCCAGCTCCACCATCTCCCTTACAGATCGGAAGAGCGGTTCAGCAGGAATGCCGAG
SNP278	TGCAGTGTCCACACAAATACAAACTCACCACAAATTCATAACCAAATGAAGTAAGGAGGGCCACCTCTG			DArT1759	TGCAGTTCAAGTATGTTCTTCTCTCTCTCTCCTTTTCATTTTCGTTTTCGTTACAGATCGGAAGAGCGG
SNP279	TGCAGAAGCATACGACATAGCCGCGATAAAGTTCAGAGGATTTACAGATCGGAAGAGCGGTTCAGCAGG			DArT176	TGCAGACAATAATCAACATCAAGACACTCAGAAACCATAATAAAAAGGTTTACTGAAAAAACTATTTCA
SNP28	TGCAGTAACAAATACTCTTGATCCTCGATACTTAGCTATCTGAATTGCAAATGTACCAATTCCACTTGA			DArT1760	TGCAGCGTAGCAGAATTTGAACTGAACAATATTTTCTGCTATATGTGATTGCTAACACTATTCGAATGT
SNP283	TGCAGAATATAGAGACAAAATGAATATAAAGAGGTTACTATATCTTCAACTAGTTTTTAGAAAATTGTC			DArT1761	TGCAGAAGCAACTCCATAATTGTTGGAATAAAGAAGAAGCTGCAACTGCAACTGCAACTGCAACTGCAA
SNP284	TGCAGCACTTCCATCGACAAGCTCAAACTCGTCGACGTTGGAACCGGTGCAGGTCTTCCGGGAGTAATT			DArT1762	TGCAGCAGAGAGAGAGAGAGAGAGAGAGAGGAAGGTGGATTTACAGATCGGAAGAGCGGTTCAGCAGGA
SNP285	TGCAGCTGCTGTTGTACGCAAGGCAAGGTCTAGAAGAGACTATGTCATACCGGACAGAAAAATAAAAGA			DArT1763	TGCAGGATCATCACTTGAGGTGTTACAGATCGGAAGAGCGGTTCAGCAGGAATGCCGAGACCGATCTCG
SNP286	TGCAGGATCTTGATCGGAGGAAATTTCTTGCAGAGATGAAATACTGATTATTGAAACAAAATTCAAGGT			DArT1764	TGCAGTTTTCAAACCACATAGACCTACAGCAGAGAGTGCCAACAACTTACAGATCGGAAGAGCGGTTCA
SNP289	TGCAGGTCTTGGATGGCGATGAGAATGGCCGTCGTGGGCCGACGGTGCTGCATACGGTTAGAAATTTGG			DArT1765	TGCAGGGAAGCAAAAAAAAAAGAGAAATAGAAGAAAAAGATTACAGATCGGAAGAGCGGTTCAGCAGGA
SNP29	TGCAGGGGTCAGTGAATTCACCTGTAATCATGATTAGACATAAACTAGTCATCTAAACTTCAAAATTAC			DArT1766	TGCAGAGATACAATGCATTGCTACAAAAACCATTTCAAGGATAACACTTGTCCCTACATAGCCACAAAC
SNP290	TGCAGTAAAAAAGCCAGCTGTTCTGCCTTCTTTGGAATCAGAATGGAGACATGGGTCTGTGGCTCCTAG			DArT1767	TGCAGGAAAAGAAAAAACAATTCAGCAGGAGCATAGTTATTCTTCATATTTAGCAAATTGAAGATCATC
SNP297	TGCAGAGTCTTCAAAAAGCTAAAGTCATCCAGTGGCTTTGCTTCACACCACCATCAACAATTACTAATG			DArT1768	TGCAGGGACTAATGTGATCGATAGTTTTCAATTTCAAGAATCATTTTGAAATTGTCTCATAAGTATATT
SNP299	TGCAGAAACACTTGATTTTGATTTTTGAGTGACCTTATTGGATGAATTTAGAAAGTTGATGAAAGAATG			DArT1769	TGCAGACAGTGTCTGATATTGGTTTTTATTTATTTTTTTATTAGGTTCCAAAGATGAAAAAGTCTGCAC
SNP3	TGCAGCTCAACGCACACTACATGGTTTGAATCCTCCTGAAACAGAACAAGTTTTGAATGAAAGTAACAA			DArT177	TGCAGGGAGCCAGGGTTAGAGTCTTCATGTATCCAAGCAACATATAAGGTACTTACCATTCTATGGATG
SNP300	TGCAGAATGACCAGGAAGGTCCTTTTCAATTTCACTGAACGGCAAAGGTTGTCCATCTACATAATCAAA			DArT1770	TGCAGATAGGATAGCATAACTGTTACATTACAGATCGGAAGAGCGGTTCAGCAGGAATGCCGAGACCGA
SNP302	TGCAGAGAACATTTGCAAAAGTGTAGACGCTCATATTAGTAACAAAAACATGAGTTGAAAGCCATTCTA			DArT1771	TGCAGTTACAGTTGCAAACTACAATTTACAGATCGGAAGAGCGGTTCAGCAGGAATGCCGAGACCGATC
SNP304	TGCAGCTTGTTTAGGAGAGTCTGTTTTATCTGCTTGAAATCTAGGTCCAAATGAGTACACATTTCCAAG			DArT1772	TGCAGCAGCACCATTCCACCTTATTTATTTATTTATTTATTTTACAGATCGGAAGAGCGGTTCAGCAGG
SNP305	TGCAGGGATGGGAATGCCTGATAATGGACCAAAGCTTATGTCTATATAACTTTTTATTTTGTGGTGGTT			DArT1773	TGCAGGATGGTTATGTGGAACTTGGAAAGACAATCAAGATGAAGGAACGGTGTGTGCTGTAGATGCAGG
SNP306	TGCAGTTAGTAGCAAGTAACTATTAGCTAGATAGAAGTGTGATGATTTGAAACCGGTGAAATGAGTGTG			DArT1774	TGCAGGAAAAGAAAAAAACAATTCAGCAGGAGCATAGTTATTCTTCATATTTAGCAAATTGAAGAACAT
SNP307	TGCAGAAAACTAATGAACTGGCATCACAATTGGAAGTAAGAGAAAAGAAAAAATTAGGAACTGCATTGA			DArT1775	TGCAGCAAACACCTCAACGGGTACTTTTCAATTATCCTCCGTTACAGATCGGAAGAGCGGTTCAGCAGG
SNP308	TGCAGAAACACAAAAGTTTACTCCATTTTCATTTCCTATTTCAGGATTTGGATTTTCTGATAAGCCTCA			DArT1776	TGCAGTTTTTTCAGTTTCTAAAACCTTTATTTTTATTTATTTTGACAATTCAAAACCTTTCAATAAGCA
SNP312	TGCAGAATGTTACCTAGAAGAGTTGAGAGACCGCAACATGATTCAAGTAGTGGCACTGAAGTCCAATGG			DArT1778	TGCAGTTCAAGTACGTTCTTCTCTCTCTCTCTCTCCTTTTCATTTTCGTTTTCGTTACAGATCGGAAGA
SNP313	TGCAGCCACTTTGCAGTCAGAGACATAGACATTAGGCACAATAAGTCGAACTTCGCGACCAAACCTTGT			DArT1779	TGCAGCGGGAGTGTTGGTAATGGTTATTTCTCTTTCATTTTCATTTTCATTTTCATTTTCATATGACAG
SNP314	TGCAGCCGATCAAAATCATAATATAATAATATTGTAGAACAAATAAAAGTAGACAATGTAAGGGAATCA			DArT178	TGCAGATGCATCTATGAATTGATGAAAGCAAGCAGATAATTTTTTGTTACAAGTATTTTATTGAAGATA
SNP315	TGCAGCGTTGATTGGCTTGTATGGCGGTCGCAATGTTGGTAAACAAGTAGTTGTTGTTGCTCATGAGTG			DArT1780	TGCAGATCCGGATTCACTGCATTTTACAGATCGGAAGAGCGGTTCAGCAGGAATGCCGAGACCGATCTC
SNP316	TGCAGGATTAGAAAATATGTGTGTGGACCATCTCATTGACCATAATCGCATGGAGTGGAATTATGTGAT			DArT1781	TGCAGCAGAGAGAGAGAGAGAGAGAGAGGAAGGTGGATTTACAGATCGGAAGAGCGGTTCAGCAGGAAT
SNP317	TGCAGGGTAATTGCCAATTGAAGTACAAACACGATACAAACAAACCTATATTCACAGCTCTTTTCATTC			DArT1783	TGCAGTTTGTTTGAACCAAATTGATTCTAATTTGATTTACAGATCGGAAGAGCGGTTCAGCAGGAATGC
SNP32	TGCAGAATAGCAAGAACCAAGATGTTTGATTCTAGTCATGTTGTTATTCTGTTTCATTGCATCGTATTT			DArT1784	TGCAGTTTTATTTTTGAAAATATTTTCTATTTTCATTTTTACAGATCGGAAGAGCGGTTCAGCAGGAAT
SNP322	TGCAGAAAAATGCTAATGAACTTATTCATAACGGCTGGAGGACAATTCCTGGAAAAAATGAACATTATG			DArT1785	TGCAGCCTGCAAAGCCAGAGCTTAGGGTGCATTTCAAGGTACTAAATTTTTTCACTTTGTTACGCACTC
SNP323	TGCAGAAACTACGGCAAGTGGTTTTTGTTTCTTGGCAGTGATTGTAGGTGTTACGATCCCACATTTATT			DArT1786	TGCAGACCAGTTTCAACAAATTTTCCTTTTTTTTTTGTAAAGAGACACAGAAATTACAGATCGGAAGAG
SNP324	TGCAGAACTGCATAACGCTAGTGATAACACTCGGCATGTTTGAGATGGCTCTATGGTACTTCGACTATG			DArT1788	TGCAGCTCATTCTTATAGAATGTTATGTTTTATGTTTTACAGATCGGAAGAGCGGTTCAGCAGGAATGC
SNP325	TGCAGAATTGGAGAATAGACTGCTTTCTCGGTTCGATGCAGCGTCACAGAAAAGAGAATTGACCACAAT			DArT1789	TGCAGCTAAATTGTTTGTTGTTGTTTACAGATCGGAAGAGCGGTTCAGCAGGAATGCCGAGACCGATCT
SNP328	TGCAGAGGATGGCGATAAAGTGTAAATATTTCTTTCCACACCAAATCCCTAATAACAAACAATTACTCA			DArT179	TGCAGATGCATCTATGAATTGATGAAAGCAAGCAGATAATTTTTGTTACAAGTATTTTATTGAAGATAC
SNP331	TGCAGATGTGGTTCAAAATGCATCGCGGGGCATGGGAGAGGTTGGTGTACAGTGCTGTATATCCAGAAG			DArT1791	TGCAGAACCCTCTATGCCACATTACAGATCGGAAGAGCGGTTCAGCAGGAATGCCGAGACCGATCTCGT
SNP332	TGCAGCGGGACCGCTAGAGAAGTTGAAAGTGGATGAATGCAAGATGTATTTGAAGAAGAATGGTCTGAG			DArT1792	TGCAGCTCTGCGTTACGGATTACAGATCGGAAGAGCGGTTCAGCAGGAATGCCGAGACCGATCTCGTAT
SNP333	TGCAGGACAAGAATTGGATTTGTCAACACTGCTAGCCTTTGACACACGTGAAAATTTTTTCCCCTCACT			DArT1793	TGCAGCCTATATCACAAGAGAAAAGCACTATAATCAATAGATTGAAATTACAGATCGGAAGAGCGGTTC
SNP334	TGCAGGGGATGCTCCTTCATCAGATGAACCAATGCTTTTATTCCCAAAAAGAACATTTCAGCCTAGCAC			DArT1794	TGCAGTTTCGCAAACTTTGAAAAATTGAGTGCATAAATATTGTAATCATTTTACAGATCGGAAGAGCGG
SNP335	TGCAGTAGTTATGAGATAGTGAGTCTATTGTGTCAATTGAGCTACAAGCTCGTAACATATTAGCAGATA			DArT1796	TGCAGGTGAAAAGGAAAACACGTTACAGATCGGAAGAGCGGTTCAGCAGGAATGCCGAGACCGATCTCG
SNP339	TGCAGTGTCTTCAGGTGATTTTCCATTGTTCTGTCACCCCAATCTTTCTCCAACCCATAGATTGACTAA			DArT1797	TGCAGAAACCTTGCTCTCCCCTTCAAAACCAACATATCAAAGTTTCATCAAAAAAATTACAGATCGGAA
SNP343	TGCAGTTTCTGGGGCAATAAAATCGATCGTGTGTTACTTCTAAACCATTTATTTTTTCACAATAACTAA			DArT1798	TGCAGACCAGTTTCAACAAATTTTCCTTTTTTTTTGTAAAGAGACACAGAAATTACAGATCGGAAGAGC
SNP349	TGCAGATGAACATGCTGCTTGCTGCAAAGGAACAGCATAAACAGTATATAAGTTAGGGCTTATTTTATC			DArT180	TGCAGCTACAGCAAACTTGCTTGGGTCCTGCATTGAACAATATTGATGAATAAGAAAATACAGAATTAC
SNP351	TGCAGCAGCAACATAAGCAGAGAGATCATTGCAACATAGAAGAAGAAAATTGGGTTCCGGCGGTGGATG			DArT1800	TGCAGCCCGCATGAAATCGCGGGCCGAGGGAAAGGGAGACCGGCAGATGCCACGGCCCCCAAGTTTTAT
SNP357	TGCAGCCTCCTCTTGTGTGCCTATAGGATTGTTATGGTTCACCAATTAGAGATACTCAAATGAAAACTA			DArT1801	TGCAGCATTGAAAATAGAGAAAAAAAAGTTACAGATCGGAAGAGCGGTTCAGCAGGAATGCCGAGACCG
SNP365	TGCAGACAGTGGGTAATTGGTGGTGGGTGGGTGATCTGTACTCTCCATTTTTTGCTTTCCAGATTTCCA			DArT1802	TGCAGCGGGAGTGTTGGTAATGGTTATTTCTCTTTCATTTTCATTTTCATTTTCATATGACAAAGGCAA
SNP366	TGCAGCCAGCAGGGTGGCAAGTTGTGGCCATTCTCTTCACAGAGATTGTCTTCGTTTTTATGGGTAATT			DArT1803	TGCAGTTAGAACCTAAATAAAAAACAAAATCACTAATGCGATAACAATTTTTCCTGCCATTACAGATCG
SNP367	TGCAGCGTCTTTCGGTGATTGCTTCGCCGGAGGCGGTTGAGATTTGCTCGACTTCGCCGCGTTCTTCGG			DArT1806	TGCAGGTATATCCATTGCATCGCATTACAGATCGGAAGAGCGGTTCAGCAGGAATGCCGAGACCGATCT
SNP368	TGCAGGAAATGACAATAATCAAAAGGTCAGGAATGTCTACTATCGAGGGGGGAAAAAATAAGACAGCAA			DArT1807	TGCAGGACTAATCTTAGGTTCTTCTTACAGATCGGAAGAGCGGTTCAGCAGGAATGCCGAGACCGATCT
SNP369	TGCAGGTGTTTGATGAAGCTGACATGCTTCTTTGTGGGAGCTTCCAGAATAAAGTAATCCGCCTGATAA			DArT1808	TGCAGCAAGAATCACAGTGTGCAATAACCGTCTCTCTCAGCAACTGCTACACTCTGTTCATTATATACA
SNP37	TGCAGTCACAAAAAAAATCACAATTTTTCATCAATATAAGAACCAAAATTTGCAATTATTACAATATTC			DArT1809	TGCAGAAAATCTGGGTTATAGAGATCGAACTTCCACTAATTAGATCCACGAGATATATCTGATAAAGAA
SNP370	TGCAGGCAGGTTCGTAATAGCAACATTTCTTTTACAGATCGGAAGAGCGGTTCAGCAGGAATGCCGAGA			DArT181	TGCAGCTACAGCAAACTTGCTTGGGTCCTGCATTGAACAATATTGATGTATAAGAAATACAGAATTACA
SNP372	TGCAGAAAAATATTCTCACAATTATATTCTTTTTTCTTCTGATCAAAACCAAAAATTACAGATCGGAAG			DArT1810	TGCAGGCTATTATATTACTTTCAAAAATGTATGAATTGGGATGTGTGTAGATAAACAAGCAAACAAATT
SNP373	TGCAGAGCAATGACAACCTATGAAGCACAAATATAGACACAACCGGACACAAAATGACACATTGGCACC			DArT1811	TGCAGTTATTATTTGTTATAAACAAACTCAACCAAAGGAAACAAACTTGTTTAGCAAAACCATCGGCTA
SNP375	TGCAGGCACTCGAATGTGTCTCTCGCAATTCCGTGAGTCAGAAATTTCATCAAACACCTTATCTTCACC			DArT1812	TGCAGCAGCTGATTCCAGCTCCCTTACAGATCGGAAGAGCGGTTCAGCAGGAATGCCGAGACCGATCTC
SNP376	TGCAGTAGAATAAAATTCAATTATATAAATAATAAATATTGAGTCAAGCTTTGTTTCAAGTGCAATAAA			DArT1813	TGCAGTACAATATACATTTGGCACCATTGAGGCCTTGAATGCAAGGCATTGCAGTGCAGGTAGGTCATT
SNP377	TGCAGAATGATTTATCTGATTCCATCCCGTTGCCACCTGACGAAATTTCTCTAAAACAAAAGCACGTTC			DArT1814	TGCAGTAGTATATAGTGCAAATCTTTAGCAATTTTATGACTATAAAGTAGTGTATTATGAAGTTGAGAC
SNP378	TGCAGCCAACATAGCTCTCTTAGAAGAAAAGTGTCCTGCTCCTATGTATAATTACAGCCTTGACCAAAC			DArT1815	TGCAGAATTATAAAGAAATTTTTTTTTACGGCTACTATCAAAATTGTAATTACAGATCGGAAGAGCGGT
SNP38	TGCAGTCCAGTGTCATACATGATAGCTTTATGTACCAAGAGAGAATCACATGAATTGATGTTTCTCCTA			DArT1816	TGCAGCTGGAATCCACAATATAAATTACAGATCGGAAGAGCGGTTCAGCAGGAATGCCGAGACCGATCT
SNP380	TGCAGTAATATTTTATTTTTATTTACAAATGAATATGTTTTTGGCATTCACAAAATCATGTGAGAGTTC			DArT1817	TGCAGATTCAATCCACAAGTGAAGTTTCTCTCTCTCTCTGCTGATTTGTTGAACCATCTACATTGAAGA
SNP386	TGCAGCAAGTCATTGGGAGATATGGCGGTAAGAACAAATTCTTTTATTTTTTTCTATATGAAGTCTAAA			DArT1819	TGCAGACTATAGCGTCATATATATACTACTACTACTACTACTACACTAGTTTACACTATTGTCATGTCA
SNP387	TGCAGCATCACCGTTGTCAACCCATTCCACTCCACTAAAAAGTTCTTGAACTCTTGAAAACGCTTCTAT			DArT182	TGCAGACCTGGGAGTAAGTAAGGTAGGCCTGTCATTATTGCACTAAATCTAATTACCAAAAACAGAAAG
SNP39	TGCAGTTGCTACTAGAAGCTCATTCACATGTGGCTGTGGATTTGATGGTGGCCATGCAGAAAGGAAAGT			DArT183	TGCAGACCTGGGAGTAAGTAAGGTAGGCCTGTCATTATTGCACTAATTACCAAAAACAGAAAGCCATCA
SNP391	TGCAGTAACTTAGATGCTTTGCCTAAATTTCATGAATTACTAATTCCATCAAAATATCATTCTAACAAA			DArT184	TGCAGATTCTCTTCTATGGAAACAGGTTCTGAAAATTTTCTTCCCTGACCCTGATCAAGGAGATGAATG
SNP393	TGCAGTGAATCTCAAGTAAAAACATGAATATGTCCTCAACATATTACTGCTCCCTCTGTGTGTTTTTGG			DArT185	TGCAGATTCTCTTCTATGGAAACAGGTTCTGAAAATTTTCTTCCCTGACCCTGACCAAGGAGATGAACG
SNP395	TGCAGAAAGTCTTTACTTTGCAGTGTGGAGAAGAAATGAGGTCCATAGAGAGACAATTGTAACAAAATT			DArT186	TGCAGCATTACCGCCGGTCACAAAGCCAGCTTCTCCTCCTAATGAAAATGTTCCAGATTCTCCAGATGA
SNP396	TGCAGCAGCAGCAGCTGGAGTCATGGATTGATACTGAGGAATCAATGGAGCATTTGTTTGTTGTTGAGT			DArT187	TGCAGCATTACCGCCGGTCACAAAGCCAGCTTCTCCTCCTAATGAAAATGTTCCAGATTCTCCGGGTGA
SNP397	TGCAGTGTACTCACTCGCGGGTCGCTCCGCCCCACTCGAACCGGGTTCAATTACAATAACCGATTTGTA			DArT190	TGCAGACACAAGAAATGTCAATTCTTGTCTCAACATCCGATGATTATTAGGAGAAATTATCATGGTAAT
SNP398	TGCAGTCGAAGGCGACCAACCGTAGTGAATTCGGGTCCCTATAGTAATACTACGTAGAGTGGCATCAAA			DArT191	TGCAGAACTAAACTTCAATGACTCTGTAAACAATAAATACAACACAATCTTATTAGCCATTGCAAAATT
SNP399	TGCAGACTCAAATGACCACATTTCCAAGCTGTGATCATAATAAAAAATGGATCCAACATTACAGATCGG			DArT192	TGCAGTGTGTAGCTTCACCGCTTGACTTTTGAAATTATAAAAAAAAAAATTACAGATCGGAAGAGCGGT
SNP4	TGCAGGTAAAATTAGACTTCTGTTATGGTAACTGAAACAACGGAATGTGTCTCAAAAGATTCAAGATTA			DArT193	TGCAGGTAGCACACCTATTCAAAGGAAGGATATAGGGAAGGAAGTGGACATTCCTTCAAGTAGCACAAC
SNP400	TGCAGGAACAGGAAAAGTGTTCTGCATTCTCACACAAAATTGGTAGAACAACAATCCCCGATTCAAAAG			DArT195	TGCAGATAAACCAAACGTAACTTTTAGTTCTTGCTTTTGATCACAGGATCATATCACATTACAGATCGG
SNP405	TGCAGTTTTACATTTTTATCCTTCCTTGATTACAGATAAAGATAAAGGGCACAAAGGAACAGTCATTAT			DArT197	TGCAGAAAAAGTGCTTATTTTTATTCATTGATTTGTTGAAGAGGCACTTACAGATCGGAAGAGCGGTTC
SNP406	TGCAGAATACCATCTGAGTACTCAGGCTCCAAACTTGGAATTTCATCTCCAGCTACATGGTCTTCTCTA			DArT198	TGCAGAAAAGTGCTTATTTTTATTCATTGATTTGTTGAAGAGGCACTTACAGATCGGAAGAGCGGTTCA
SNP416	TGCAGTGCGCTGGCTTATTCTCTGCATCAAATTGAACAGCAAAAATGCAGTTTAGTGCCATTTAGACTC			DArT199	TGCAGGAACAAAACCTCATATTTTTGTTGAAGTACTTAGAATGATATATTTGAAAGACATTTACAGATC
SNP423	TGCAGTAAGTCTGCCATCAACCGAAGTTGAAAAACAAAACTGCATGAATTTGATGTCACAATAACTTAT			DArT200	TGCAGAAATTGTCATTTACAGATTGTCCAAGACTTGAGTCTTTGCCTGTGCTTCCACAAAATGTACAAT
SNP43	TGCAGGCTAATGAAGTCACAAACTATGGGTGATGCCAACAGCTTTGAATTCATGAGAAGCAGAAGGGTG			DArT201	TGCAGCATAGAAAGATCACTAATGCAGTATGCAGGTGGGTTACAGATCGGAAGAGCGGTTCAGCAGGAA
SNP432	TGCAGATCCAGCTAGCACACCAAAATAATTATTTCTTTCATATGCTATCTCTTCAACATATGAATCCAT			DArT202	TGCAGGTAGACGTTATTGTAAACAGGTTAGAGTATTCTTTACAGATCGGAAGAGCGGTTCAGCAGGAAT
SNP439	TGCAGAGCTAACGAGAAAACAGCAATAGCTGCGGTGGTTGCTTGGACAGAGTACATTACAGATCGGAAG			DArT204	TGCAGTACCTTGATCTTGGATGGAATCTCTTGAGCGACAAGAATGATGTTGGAGGTGAGTGGCTTTCTA
SNP440	TGCAGAACTGTTCCTACAAATATGTCTCGCATAACAATCTGCAGGTATATCCACATGAAATACAATACA			DArT205	TGCAGGTTGCTTAGATATGGAGAGACGTGCTCTCCTTCAGTTGAAGGCAAGTCTTTTGGCAAATGACAT
SNP441	TGCAGATTGTCATGCGAGACATATTTGTAGGAACAGTTCTGCAGATATTTCTGCATGAAAGATCGGAAG			DArT206	TGCAGGTTGCATAGATATGGAGAGACGTGCTCTCCTTCAGTTGAAGGCAAGTCTTGTGGAAAATGACAT
SNP45	TGCAGAATGCAACAGCATGACTATCAATAGAAGCAAAATCAAGAGTCCTGTTATCCAATGTCCTAACGT			DArT210	TGCAGTTCCCCTTTTTTTTATGCTACTCAAAGAGCTTTCAATGGTCTTCCTTCCTCTCCTTTCCACCTT
SNP459	TGCAGGTAAAACGCTGATTTCTAATAGTGTGTAGGGTAATTACCCACAATTTTTGAAAGACAACATAAA			DArT219	TGCAGTGAAACACAAGCTTCAATGTTATTTTTTCTTATAATTTATCATATCTATCATTGTTTTCCTTAC
SNP463	TGCAGTGTCAAGAAGAACATGGTTCCTGTGCTTGATTACCTTGGTAAATTGGGAGTAAGAAAAACCACA			DArT220	TGCAGTGAAACACAAGCTTCAATGTTATTTTTCCTTATACTTTATCATATCTATAATTGTTTTCCTTAC
SNP47	TGCAGCTTCTAATCTTAGGAATTTGTATATTGGAAGGCAAACTCATGCATATCTGATTCGCCGCGGGAT			DArT221	TGCAGATGTCGCAAAATCTCAGGTTCTCTTGTAAATTCACATGTTCAATGCATTACAGATCGGAAGAGC
SNP48	TGCAGGATATTCGTCAAGCTGCATCAAAATTGCAGTCCAAACTGTCAGCAAAAGTGGTTCCTCTTACAG			DArT222	TGCAGATGTCGCAAAATCTCAGGTTCTCTTGTAAATTCACATTTCAATGCATTACAGATCGGAAGAGCG
SNP5	TGCAGTCTAACCAAGATCAGACGGTTCTTGATGGTCGATTGCGTGATTGCGGGTTCACACTGAAGGTAG			DArT223	TGCAGGCAATCCAAATCCTTATTAGATATCATTTGCATTGATGATATTTCTGATAACGGTGCCTGCGAA
SNP51	TGCAGTAATGACCTGCTTGTTCTTTGTCCATATCCATACCTTCTTCGATTTTGTATGATCTGTGTCCTG			DArT224	TGCAGTGATTTATCTGGAGATCGTCCCCGTCCATTGCCTAAAATTACAGATCGGAAGAGCGGTTCAGCA
SNP52	TGCAGAATCTGACGCATCTAGTTCCTCACCAGCAGAGAAATTTGAGTACCAAGCAGAGGTATTGCCGTC			DArT225	TGCAGATGAACAAAATGAATTGAACTGATCAAGTTCCATACTTTGTATATATGCAATCGCACAAACAGA
SNP53	TGCAGCACATCAATAGCACTCGTCACACTGTAATTCAACGATGTCAAAAGAACATTCCTCCTTGCAGCA			DArT226	TGCAGCATAGATCTTGGCCATCCAGAGAATCTGTGAACTGTGAAGGGGAAAGAAGTGAGTGTTCAATTG
SNP57	TGCAGATTCTCTTCTATGGAAACAGGTTCTGAAAATTTTCTTCCCTGACCCTGACCAAGGAGATGAACG			DArT227	TGCAGAGTTGTTTCATCAACTTCATTCGCTACGGAGCCTTCGGAATAAGGAAGATCAGCTTGACAATCA
SNP576	TGCAGTTGACTATATTAGAACAATTTATTTACAGATCGGAAGAGCGGTTCAGCAGGAATGCCGAGACCG			DArT240	TGCAGTAAAAAAAAATTATTGGTCGTAGGGCGGGAATACAATCTCTAAGTCAAAAGTAAAGTATTTTAC
SNP58	TGCAGCACAACTTTGCTTTGTATTTTTCTTTACTTGCAGTAATATAAACCTATTGAAATATGTAGATTT			DArT252	TGCAGTTTTTTTCCCTCATGTTTGTATGGTGGAATCTCAACCACAAAAAAAAATAAAAAAAATAGAGAG
SNP59	TGCAGCAGCTTTGGCAGCTGCTTCCATTGTGTTTAGGAAAATAAATCCTCATTACTCTACCTTACTTTT			DArT253	TGCAGTTTTTTTCCCTCATGTTTGTATGGTGGAATCTCAACCACAAAAAAAAATAAAAAAAAATAGAGA
SNP6	TGCAGCAGATTTCGGCTTCTAAAGACCAATTGTGAAAGAAGGAGAAAAGAAGATTAGATAGAAGAGAGA			DArT254	TGCAGGTGTGTGAATCTAGTCCTTAGATCACTTGACCAAAATAATAGTCCTTAGATCACTTGACCAAAA
SNP61	TGCAGCTAGCCATCCTCCTGTTTTTGTTTTGTCGGCCGGATGACCTCGAAAATCGACCGCCGCAGTTTC			DArT255	TGCAGAGAAGTGCAGAATGTCGAATTCAAACTCAACCTTTCATATCTACGTTTTTACAGCTACCAAATG
SNP613	TGCAGGGGAAGGAGGGGGTGTGAATAGTAATAATAAGAAGATGGTGAAGGTGAAGAATGTGGAGATGAA			DArT272	TGCAGATGACATTTTGTTTGGTCGAGCTACCATTACAGATCGGAAGAGCGGTTCAGCAGGAATGCCGAG
SNP616	TGCAGCAACTGATGATGACGGAGGCTGGATTTTTTTTTTTTTTTTTTTTCAGATCGGAAGAGCGGTTCA			DArT273	TGCAGCCATCAAGTGAGATTTCACTGACCTTTTTCTCCTCGTTTTCAAATGTTTCCAATGCCCTTCATC
SNP617	TGCAGCAACTGATGATGACGGAGGCTGGATTTTTTTTTTTTTTTTTTTAAAGATCGGAAGAGCGGTTCA			DArT276	TGCAGATGAAGCAATGGAGGTTTGCTTTTTAGCAACTTTATGTTATATCTGGCGTTCTATTACAGATCG
SNP64	TGCAGGAATTCCTAGTCCACAATTTTCAGAAAGTGTAAGTTACACAGGCCCTTTGGAGATCAAATAACT			DArT29	TGCAGTTTCAATGAATAACAGGTATCAAAATTGAATACGTTTACAGATCGGAAGAGCGGTTCAGCAGGA
SNP65	TGCAGGCCCATCTGCCTTGGCCATAAGTGATCCAACAGAAAGAGCAAATATGGTTCTTGAGCAGGCAGA			DArT299	TGCAGTACAGTTCCTACAAATATATTTCGCATGCAAATTTGCAGGTATATCCATACAAAATTTTACACC
SNP66	TGCAGTGAAACACAAGCTTCAATGTTATTTTTTCTTATAATTTATCATATCTATCATTGTTTTCCTTAC			DArT30	TGCAGACTTTTGGGTCACTTATTGTTCAAACGTATTCAATTTTGATACCTGTTATTACAGATCGGAAGA
SNP68	TGCAGTGCGTGTTCGGATGCGGGGCGAATATCAACACCCCAAAACCCATCCTTGTTCCCGAGTTTTACA			DArT302	TGCAGTTCAAAACAAAGACAAGTATATATAAATATATGTGTAGGTAGAACAGATTATAGAATTAGAAGA
SNP69	TGCAGAAACCTCAAAATTTGTTATATTGCAGTTGTAGACTGCAATTTACAGATCGGAAGAGCGGTTCAG			DArT303	TGCAGTTCAAAACAAAGACAAGTATATATAAATATATGTGTAGGTAGAACAGATTACAGATCGGAAGAG
SNP72	TGCAGTCTCTCTGGTTAGACTGCTCCTTACAGATCGGAAGAGCGGTTCAGCAGGAATGCCGAGACCGAT			DArT304	TGCAGGGTGCTATATATGTAATTGGGTTGGGGTTTATGTTTATCACTATTTATTTCTATTACAGATCGG
SNP73	TGCAGCTACAACTGTTGCGAAATGTAATTTCAAACCATGTCTTACAGATCGGAAGAGCGGTTCAGCAGG			DArT305	TGCAGTACTGCAAACCGACTTTAGTGGAGTTTTTTTTATTGTTACAGATCGGAAGAGCGGTTCAGCAGG
SNP75	TGCAGTTACGACGTTGCATATAATCTTTTGAATTTTTGCAAACCATCTTTTTTCTTGTAGCGTGATCCA			DArT306	TGCAGCACACCAGATTACATAACTCCGGATAATCAACGAATTTTGAACAGCTTGGATTTCAACAAGGTG
SNP76	TGCAGCTACATGTTTGCTGAAATAAGTCTCCACTTTCGAGGTTACAGATCGGAAGAGCGGTTCAGCAGG			DArT307	TGCAGCTCCAGGTTTTATCCAGCTTCCTTTGATCTATAAAAAATATATATATCACTATGCATTACAGAT
SNP78	TGCAGTGTCTGTGTTATCTGGTGGAAAATTTCTTCTTGAGATTACAGATCGGAAGAGCGGTTCAGCAGG			DArT308	TGCAGCTCCAGGTTTTATCCAGCTTCCTTTGATCTATAAAAAAAAATATATCACTATGCATTACAGATC
SNP8	TGCAGCACCAGCAACTCCTACAGTGCACACTAAGCACATGACAGTTTCACTTTTTTACTAGTCATATAA			DArT316	TGCAGAACAGACATGTCATAACCAGAAGAATAACAGTAGCAGGAGACACCATTACAAATTTACAGATCG
SNP81	TGCAGCAGTACAAGAACCACCCTTCACATATGCATTACAGATCGGAAGAGCGGTTCAGCAGGAATGCCG			DArT317	TGCAGAGACGTCAAAAACCTTGAGGTTGCGGCCAAATTTCGATAGTAGTTCATGTTTACAGATCGGAAG
SNP85	TGCAGAAACAGAGACATGAAAATGAATGGTGACTAAATTCAAATGCAGTTGAAATGAATAATTAATTTA			DArT318	TGCAGAGACGTCAAAAACCTTGAGTTGCGGCCAAATTTCGATAGTAGTTCATGTTTACAGATCGGAAGA
SNP86	TGCAGAACTAAATTTCAACGACTCTGTAAAAAATATTACAAAAAGTGTAACATTTTTAATTACAGATCG			DArT319	TGCAGGATAGGTCATATTGAATATTGATGGTGCTGTCTGAGCCTGTCTCCTTTGGCCGAGACTCTGCTG
SNP87	TGCAGAAGTTTGAATTCTATGACAATTTCTGTTACCTTCCAAAATTTTACTTTTGAATAATAATCATTT			DArT32	TGCAGAGCCGTTGGATTTGATAAACGATATAATACACAGATGATATTTTACTTTTATCCTGGATACAAG
SNP88	TGCAGACAGCTAGTAAGAAGAAATAGAAAGCAAAATTGCTATATAATAGACATCTTAGTTGGCATGTGG			DArT320	TGCAGAAGGGGGAGTCTCATGAACGTGCTGACATCTCGATGCCACTCTTTACTGACACAAACTTACAGA
SNP89	TGCAGATTTTATACTTGTAAATATAAAATCTGCAGATAAACCAAACGTAACTTTTAGTTCTTGCTTTTG			DArT33	TGCAGAGCCGTTGGATATGATAAACTACATAATACACAGATGATATTTTACTTTTATCCTGGATACAAG
SNP9	TGCAGAGAGACTTTTTGTTTTCTGTATTCACTATTTAGTATTGACCATCTCATCTCGAGACACCAAGAA			DArT330	TGCAGCTCTTTTATTTTATAAAAATGGAAATGTAGACATTACTACAATTACAGATCGGAAGAGCGGTTC
SNP91	TGCAGTATCTTTTCTGCTTCGGCTTTGTCATTTGCAGCCAACCTCAGTCTTGCGGCTGTTGATAAAATC			DArT331	TGCAGCTCTTTTATTTTATAAAAATGGAAATGTAGACATTACTACAATTAGTCACTACTACTAGTATGA
SNP92	TGCAGTATTTGGCCTCTGTTTGCCTTGATTCCCAATAGCATTCACCTTTCAAGACGTATTTTAGCATAA			DArT34	TGCAGGAGATTTCGGCTTCTAAAGACCAATTGTGAAAGAGGGAGAAAAGAAGATTAGATAGAAGAGAGA
SNP93	TGCAGTCGAATTTTCTTACAATCGTTGTAGTTGGATAGAGATCAGTTCACATCATGATTTTATCAAATT			DArT342	TGCAGACTATAGCGTCATATATATACTACTACTACTACACTAGTTTACACTATTGTCACGTCAATGATA
SNP95	TGCAGTCTGCACATTATTTTTTGCCTTTCATGAATTGGAAGGATTGAGCATTACCACACAATAACATTT			DArT343	TGCAGATTTGCTGCAAAATATATTTGTAGGAATAATACTGCAGATATTTATGCATTACAGATCGGAAGA
SNP96	TGCAGTGTATAAGTGTTTTGAAGAAAACAAAGTAAATGAACATTACCACCTAATTCCTTTGATTTCTAA			DArT35	TGCAGCAGATTTCGGCTTCTAAAGACCAATTGTGAAAGAAGGAGAAAAGAAGATTAGATAGAAGAGAGA
SNP98	TGCAGGAATTGGCCAACATTCTAATCCAATAATGAAAGGGCTAAAATTGAACTTTTTTGAACAAGGGAG			DArT350	TGCAGCCAGAACTACTCCATCACAGATTCATAGTCTCAAATGATGAATTTGGACCCATGTTTTCACCTA
SNP99	TGCAGCAACTATGACTCATTGAGGCCATAATTATTTTACAGATCGGAAGAGCGGTTCAGCAGGAATGCC			DArT351	TGCAGCCAGAACTACTCCATCACAGATTCATAGTCTCAAATGATCCATTTGAACCCATGTTTTCAACTA
				DArT352	TGCAGGTAAAAAAAAAAATATTAGAAAACGACAATGTAGTGCAAACTGGAGGTGGTATGGAGAAATTTA
				DArT353	TGCAGAGCTAAATAATTGGGACGGCTGGGTATTGCCAAAAATGCTTGAGCCGAATGGTGAAGATGTACC
				DArT354	TGCAGACTGAAGCTGAATGCAGCTATTATTTGAGAACAGGAGAATGCAAATTTGGGAACACATGCAAAT
				DArT355	TGCAGTGTATCTTATCTTAGTGAATAAAATGAGCAATACAATACATGTTATCTACAGGGACAGAAATGC
				DArT356	TGCAGATATGATTCATATACTATTATGTTCTAACAATTATTTCTTTCTTTCTTGCTTTTAGTTTTATGA
				DArT357	TGCAGACAATTTGGATCACTTACTCACCATATAATGAAAATAAATTACAGATCGGAAGAGCGGTTCAGC
				DArT358	TGCAGGAACACACCCCATTGGTCCAGTACCCGTTACAAGTACCTTACGACCTCCCAAATCATAAAGCTT
				DArT359	TGCAGGCACACACCCCATTGGTCCTGTACCCGTTACAAGTACCTTACGACCTCCCAAATCATAAAGCTT
				DArT36	TGCAGTTGACCTCTCCAATCACTAGAATCCATATTATTTTCAGCACTTTGATTAGGTCTCCAATTATTG
				DArT361	TGCAGATATATATTTGTTTACCTTATAAACAGCTCCCAGAATAGAAGACAAAATCTACATGAAATTATA
				DArT362	TGCAGATATATATTTGTTTACCTTATAAACAGCTCTCAGAATAGAAGACAAACTCTACATGAAATTATA
				DArT363	TGCAGCATCATAAATCTTTGAACAGGTAAAAAAGTCAGCCGTAATTCCAAGCAAAACAAGAAAGAAATC
				DArT364	TGCAGCATCATAAATCTTTGAACAAGTAAAAAAATCAGCCGTAATTCCAAGCAAAACAAGAAAGAAATC
				DArT365	TGCAGTTTATTGCCATGTTGAACTCCCCCCCAATGGTGTATGGGAAAGATTGTCCTTCATTAGTAACCT
				DArT366	TGCAGTTTATTGCCATGTTGAACTCCCCCCCAATGGTGTATGACTGTATGGGAAAGATTGTCCTTCATT
				DArT367	TGCAGACAGTTATTAGGAAAAGTAAAATCAAATCAATGCACTTTGGGAATAATATATTATGGATGAAAA
				DArT368	TGCAGACAGTTATTAGGAAAAGTAAAATCAATCAATGCACTTTGGGAATAATATATTATGGATGAAAAA
				DArT369	TGCAGGCAAGGAAGAAAAAGTCATTCACGCCACTATTTTCAGATTCACCGGAAAAATTGGTGCATATCC
				DArT37	TGCAGCCAGAATCACGGCAAAGAGTTGTCAACAAAATGTAAGCTTCAGTTTTTTACAGATCGGAAGAGC
				DArT370	TGCAGGCAAGGAAGAAAAAGTCATTCACACCATTATTTTCAGATTCACCCGAAAAATTGGTGCATATCC
				DArT372	TGCAGCTGAGAAACCAAATTGAGGCTGTGCATGTGTTGTAATCTATTTGAAAAAGTAAAATTAGTTTAC
				DArT401	TGCAGCTCCAGCCGAATGGTCTAGTCTGTTGGATTTTGATCCTTTACAGATCGGAAGAGCGGTTCAGCA
				DArT402	TGCAGTAATACATTCGCATGCTTCATAATGAAGACATTTATACATATTGACATGCTTCATAATATTTCA
				DArT403	TGCAGTAATACATTCGCATGCTTCATAATGAAGACATTTTATACTTATTGACATGCTTCCTAATGAAGA
				DArT404	TGCAGCGCAATCACGTGTAGTATGTGTTTACAGATCGGAAGAGCGGTTCAGCAGGAATGCCGAGACCGA
				DArT405	TGCAGTGGATGGTGTATCTATCATACATCATAGTACATAGACCATCTAAGATTAGATCTGTAGTCCAGG
				DArT417	TGCAGCTGGAATCCACAATATAAATTATCTTATTTACAGATCGGAAGAGCGGTTCAGCAGGAATGCCGA
				DArT418	TGCAGGCTATTATATTACTTTCAAAAATGTATGAATTGGGATGTGTGCTAGAAATGTGTGTAGATAAAC
				DArT419	TGCAGCAACAACTATACATTGCCGATGTGCAATAACCGTCTCTCTCAGCAACTGCTACACTCTGTACAT
				DArT459	TGCAGCTGAAATATGTTTATCTACAGCTAAACTAAACAACCACCAAAACCTATCACACAACCAACCTTT
				DArT461	TGCAGATGACATTTCTACATTCTTCCTTCCTCCAACCATTTCTAACAACAACATTCCATAACTGTAAAT
				DArT462	TGCAGTCCATCAATTACAACAATTTCACAATCCGATTGGTTGATCCCGGAATTCAAGAATCTAATTGCT
				DArT463	TGCAGATGATATTTTGAAGAGTGCAAATATAAATTTGTTACATTATTTTCACAAGATAGTTCGTACCTT
				DArT481	TGCAGAAATAAAATGCATTGCATGTGGCACCGCAAATCCTATAATTTGCTACAAAAACCATTTCAAGGA
				DArT482	TGCAGGTTACCCCACACTTTTTGTTGATCTTATTTTACATAGATGATGAATATGTAGACACAACATAGT
				DArT483	TGCAGGTTACCCCACACTTTTTGTTGATCTTATTTTGATGATGAATATGTAGACACAACATAGTCATAA
				DArT485	TGCAGATTCAACCGAACTGTAAGTTGTCTCCCTTTTGTGTTTTTCACTATTACAGATCGGAAGAGCGGT
				DArT486	TGCAGAACAATATGATTTGAGTTGGTCTACAATGAAATACAATATTCCCAAAATTGCAATTACAGATCG
				DArT490	TGCAGCAACTGATGATGACGGAGGCTGGATTTTTTTTTTTTTTTTTTTACAGATCGGAAGAGCGGTTCA
				DArT491	TGCAGCAACTGATGATGACGGAGGCTGGATTTTTTTTTTTTTTTTTTACAGATCGGAAGAGCGGTTCAG
				DArT492	TGCAGGGTTGCAGAGAATCCGGCATGCAAGCAAATAGCGTTGAATCCGCAATACATCCTTGTGAATGAA
				DArT493	TGCAGTCACTTTTATTGTAGTCTTTTATGGAAATTAGTAAGAAATTTTATGTCCACAAAAAGTGTGTAA
				DArT494	TGCAGTCATTTTATTGTAGTCTTTTATGGAAATTAGTAATAAATTTTATGTCCACAAAAAGTGTGTAAA
				DArT495	TGCAGACACTTGAGACACTCTTAGGTGCTTTCCCCCAATTGCAGGTGAGCAACATGATTATATTGGAAA
				DArT496	TGCAGGTGGTATTCATCTGGAAAAACCTGGATTATGCACTCCATGAGATAAAATTGGGCAAGCTCGTCT
				DArT497	TGCAGCCTCTATTAGTCCTGTGCCACAACAACCTTTGTCCACAACTTTGTACCCTGCAATTCAATAAAT
				DArT498	TGCAGCCTCTATTAGTCCTGTGCCACAACAACCTTTGTCCACAATTTTGTACCCTGCAATTCAATTACA
				DArT52	TGCAGCTACTCTCCCACTATAAATTGTCTATAAATTTGGGATACGTGGAAGTAGAAGACGCTCTCATTA
				DArT522	TGCAGGATAAATTCCTTCTCCTTTCAATTTTATTTTTTACAGATCGGAAGAGCGGTTCAGCAGGAATGC
				DArT523	TGCAGGATAAATTCCTTCTCCTTTCAATTTTATTTTTTTACAGATCGGAAGAGCGGTTCAGCAGGAATG
				DArT53	TGCAGGGTTATAAGTGGAGATTCTTTTTTGCTTTGTTCACAACATGCCCTTCTTTTTATTACAGATCGG
				DArT543	TGCAGTCCAAACACCAACATGATAGCACTAACAACTTGAATCAAGATACACTGACCCAATTCCTACTAA
				DArT544	TGCAGTTTTGGAATGGACGATGTTGGAGTTTTTTTGGGTGATTGTTTATCTTGACCAAGTAGTAGAATT
				DArT546	TGCAGTGGTTGTAGCTTGCTTAGATTGTGTTGTTGGTTGAAATATAATAAAATGTGGTAGAAGTTTGCA
				DArT547	TGCAGATAATGCACTTGTAAGCAGTTCTATTCCAATAAATGATTGTAATTTGGTTCTTGTTTTTATGTA
				DArT553	TGCAGAAACCAAATGTTAGCAGAATTGAATTGGACAAGGGTGAAGATCTGAGTTACAAGCCAAAATTGC
				DArT564	TGCAGACATTACTAACACATGGGATGATGTCTTTCATATGTATATACTTCCATAAAAGGGTAACTTGGC
				DArT565	TGCAGACATAACTAAAACATGGGATGATGTCTTTCATATGTATATACTTCCATAAAAGGGTAACTTGGC
				DArT570	TGCAGTGTCACATAGATAACTATCAGTAATAATTTGAAAAAATAGAAGTGATTGAGTGTAACTAACACC
				DArT571	TGCAGTGTCACATAGATAACTATCAGTAATAATTTACAGATCGGAAGAGCGGTTCAGCAGGAATGCCGA
				DArT572	TGCAGCACTCACTCCCATCATTCCATATATGATTGTTATGCATGAGTTCATTGGTGGTGGAGATAAGCA
				DArT573	TGCAGAAGTTGTTAGTGCTGCACGTCAAATTACAGATCGGAAGAGCGGTTCAGCAGGAATGCCGAGACC
				DArT580	TGCAGCCACAAGTCGTTCCTGTCTTTTGTAATAAGTATCACAATTACAGATCGGAAGAGCGGTTCAGCA
				DArT581	TGCAGGGAAAACCTAGCAGCCATATTATTCACGTACCTACAGACCTACTCTATAATAATATCCCCTCAA
				DArT595	TGCAGGCCTGATAATGGACCAAAAGTCAAAAGAAGAGACGATGATGAGGATGACGGACACGATTGGCTC
				DArT609	TGCAGCAAGAAACTCTACTAAATCTGCTTACGCTTGTCTTCATCTATCAAGATGAAAATGACGATGATG
				DArT610	TGCAGTCTGATTTAGGGAATAAACGATATTTTTAGCGTACTCACCAAAAAGCTTCAATGTTGGTCCCAA
				DArT616	TGCAGCCAGTTGGCATAAAATTGGTGACTTTAGTGTATTTTGGAGTAAAATTGGTGATTACAGATCGGA
				DArT62	TGCAGTGTGGTTTCACCTCTAGTAAGTGTGATCACTTACTCTTTATCTATAACAACAATGGTATCTCTT
				DArT63	TGCAGTGAAGCTTGAGTAAAATGCTCGTACGAGGCCTTTGAGGCATGTTTACAGATCGGAAGAGCGGTT
				DArT634	TGCAGTACTACTGATTGAGGATAGATCAGTTTTTGTCTTCAATATCTTACAGATCGGAAGAGCGGTTCA
				DArT635	TGCAGTACTACTGATTGAGGATAGATCAGTTTTTGTCTTCAATATTTTGTTTTTCAGATGCTTTCTTCT
				DArT652	TGCAGGGCGAGTTTCTTCTCCGAATCCTGATCGAATTACTCATGCTCTGTATATGCGGTTTCAGAGGAA
				DArT654	TGCAGGTCCAGCAGAGGAACCCGTAGGAAATTCCTCAATATTCCATGGATTCCTTGTTCTGCCACGAAA
				DArT655	TGCAGCTCGATGTGGTGTTACTGCATTGCGCCCAACCTTTGGTACTGTTTGTCGAACTGGTGTAATAAG
				DArT661	TGCAGAATCAGAATATTTCGCACATTGAGGTCAGTTCACTAACTTACAGATCGGAAGAGCGGTTCAGCA
				DArT662	TGCAGAATCAGAATATTTCGCACATTGAGGTCAGTTACAGATCGGAAGAGCGGTTCAGCAGGAATGCCG
				DArT663	TGCAGATTGGATTCAGGAGAAAATGATTATGTGAATCGAACATGTTCAAGCACCAATTACTTTATTTTA
				DArT664	TGCAGATTGGATTCAGGAGAAAATGATTATGTGAATGGAACATGTTCAAGCACCAATTACTTTATTTTC
				DArT671	TGCAGCAGATGATAGTGGCGAGGTGAAGGTATGCCTCATATTACAGATCGGAAGAGCGGTTCAGCAGGA
				DArT672	TGCAGCAGATGATAGTGGCGAGGTGAAGGTATGCCTCATATTTATTTCATGTTGTGCGTTCTAACTTTA
				DArT673	TGCAGCTGAGAGCATGCACCAGTCACCAAGCTGCCAGTTTGCTTGCGAAAAACACGACAATGTGGCCAA
				DArT674	TGCAGGATGGTTATGTGGAACTTGGAGAGACAATCATGATGAAGGAACGGTTTGTGCTGTAGATGCAGG
				DArT675	TGCAGATTTAGACGCACCAGAAGACTTACAGATCGGAAGAGCGGTTCAGCAGGAATGCCGAGACCGATC
				DArT676	TGCAGGTTCTCAACTTGAAATTGATACATAGGCTTACGAAATCATACATTCAACTTGCGATTCTAACAA
				DArT678	TGCAGTTTTAGCTTGGAGGTCTCAAGTCCACTGAGAGGTTGGAAAGATATTTTCATATGTTCGAGCGGC
				DArT679	TGCAGTTTTAGCTTGGAGGTCTCAAGTCCACTGAGAGGTTGGAAGGATATTTTCATATGTTCAAGCGGC
				DArT680	TGCAGAACCAGAATTGGAACGGAGAATATTCTTCGTTTGAACTGAAAATGAAGAATGTTCTTCACCAAT
				DArT681	TGCAGTCAAGGACATTCTTCGTTTTCAGTTCAAACGAAGCACATTCTCTGTTCCAATTCTGGCAGTTGT
				DArT683	TGCAGTTTTGCAAACTTTGAAAAATTGAGTACATAAATATTGTAATCATTTTACAGATCGGAAGAGCGG
				DArT684	TGCAGAACATATTTTATATTTGTGCTTCTTATAGTTTGTGATTTTTTACAGATCGGAAGAGCGGTTCAG
				DArT685	TGCAGCCTATATCACAAGAGAAAAACACTATAATCAGTAGATTGAAATTACAGATCGGAAGAGCGGTTC
				DArT686	TGCAGCTTGCACTGCTTCAGAAGTATCCTTCAGTTGAGCCTGAAGCCCTCTATTTTCATTTATTAGGAT
				DArT687	TGCAGCAAGCAATTATATACATCATTGATCAAAATCAAAATATGCATCATAAAAAGTTGAAAAAACGCA
				DArT71	TGCAGAAAACCATCTATGGAAATATCAATACCAAAAAACTAATATCTTTATAATAGTTACAGATCGGAA
				DArT710	TGCAGGTACATAGCTCTGACTCCCTGCTTTATTCTGTTGTACACAAGAAGTTGTCATTCTGTATGAACA
				DArT719	TGCAGAGAGTGAATTATAAGTTGTATTTATGTGTTGTTGAAAGCTTACGGAAAGAAGTTGAGAAAATTT
				DArT720	TGCAGAGAGTGAATTATAAGTTGTATTTATGTGTTGTTGTTGAAAGCTTACGGAAAGAAGTTGAGAAAA
				DArT733	TGCAGCATAATATCAGAAAATATCAAGTGTCAAAAACACCAACTACAGATTACAGATCGGAAGAGCGGT
				DArT745	TGCAGCTACAGCCCTGCCGCTGCCAATCAGTAGAATAATTTAGTCAATACTTACAGATCGGAAGAGCGG
				DArT746	TGCAGCGACGGCGGAGGCTGGTGGCAGTTAGACTTTGAGGGAAATAAGGTATTTTTGTTACAGATCGGA
				DArT777	TGCAGAATGCAACTTGAAAACTTGTGCTTACTTTCAATAGATGAAAAACAAATGCAGAAAAATTCATCC
				DArT78	TGCAGATTACGAGACTCAGCCAAATAATTGCATCAGTAGTTGAGGCGCAGGAAAGAAAAAAGGTTATAC
				DArT828	TGCAGGTCTTGTCGACGAGAGTGAGGAGCAGTTTCAAGAAATTACAGATCGGAAGAGCGGTTCAGCAGG
				DArT829	TGCAGATAGGATAACATAACTGTTACATTAGTTCAACCCAGACCCACCACCAATACTCGTTGTTCATTA
				DArT831	TGCAGCACTTCCATAGACAAGCTCAAACTCGTTGACATCGGAACCGATGCAGGTCTTCCGGGAGTAATT
				DArT832	TGCAGCACTTCCATAGACAAGCTCAAACTCGTCGACATCGGAACCCGTGCAGGTCTTCCAGGAGTAATT
				DArT833	TGCAGATATTGGAAATTATGAATTTATGAAGTCTTTGCAATGGGTTATAATGTAAAGAATTTCATCCTA
				DArT834	TGCAGATATAAATCATCTCCCGAGGAAGTAGCAGCATCTTGCGATGTCACATTTGCCATGCTTGCTGAT
				DArT835	TGCAGAACAAATTAGAATGTGAAGAACTAGTAAACATCATGTGCAACAATATTGCACATGGTTTCCCTT
				DArT837	TGCAGCAAAAAATCAATTGTGATAGTATCAGAAATGATTACAGATCGGAAGAGCGGTTCAGCAGGAATG
				DArT85	TGCAGTTGGCTGCAAAGCAGTCAGCATATCTGAACTGATCAATTACAGATCGGAAGAGCGGTTCAGCAG
				DArT850	TGCAGAGGCTGCTGAAGAGCTTGAGAAATGTGATGACTCTTATACTGTTATAAATTTGTTGATTTTGGA
				DArT885	TGCAGCACTGGTTGGGTTGTATAGTGGTCACAATGTTGGTAAAAAAGTGGTTGTTGTTGCTCATGAGTG
				DArT886	TGCAGGGCCATTCTCAAGACCCTCAACTATGTCTTCCACATACACAATCTTCCCTTCTCTGATATGAGG
				DArT887	TGCAGAGTTGCTACTAGAATCCAAATGGACATTTATAACTCAAGAGGTAAATAACTTGTTTCAATCTTT
				DArT888	TGCAGAGTTGCTACTGGAATCCAAATGGACATTTATAACTCAAGAAGTAAATAACTTGTTTCTATATTT
				DArT889	TGCAGCTGCTGTTGTACGCAAGGCAAGGTCTAGAAGAGACTATGTCATACCGGACAGAAAAATAAAAGA
				DArT890	TGCAGCAGCTGTTGTACGCAAGGCAAGGTCTAGAAGAGACTATGTCATACCGGACAGAAAAATCAAAGA
				DArT891	TGCAGTGTTTATATTATTATTACCGAACAAGGTGTATTACAGATCGGAAGAGCGGTTCAGCAGGAATGC
				DArT893	TGCAGTAATTAGCATTGACTATATATTCTCTACCGTGTTGATGGTTACAGATCGGAAGAGCGGTTCAGC
				DArT895	TGCAGAAGATATTTGAAGAATATAGAAAAAGAAACCAAATTTAGTTTTGAGCAAAGAAATTTGGCTTTC
				DArT896	TGCAGAAGATATTTGAAGAATATAGAAAAAGAAACCAAATTTAGTTTGAGCAAAGAAATTTGGCTTTCA
				DArT897	TGCAGAAAAATGATAATGAACTTATTGATAACGGCTGGAGGACAATTCCTGGAAAAAATGAACATTATG
				DArT899	TGCAGTCATCCAACTCTACAACCAACCGCAGTGCACGTTTTTTTTCTTTTTTTACAAACTTTTTTTTCT
				DArT900	TGCAGTCATCCAACTCTACAACCAACCGCAAGTGCACATTTTTTTTCTTTTTTTACAAACACTTTTTTT
				DArT901	TGCAGACGGATACATTTGAGAGCAGAATATGAGAAAACAAACTGAGTTGTTTACAGATCGGAAGAGCGG
				DArT902	TGCAGAGCAGTTGCATTACATTTCTATTATAATTCAAGCTTATGATTTACAGGGTACAACTTGTGTTTA
				DArT904	TGCAGGCCACAAAAGAATAGGAGTCAGCCTAACAACATTCAGCAGCCAGCTTGATCAACAATGTAACCA
				DArT905	TGCAGGCCACAAAAGAATAGGAGTCAGCCTAACAACACTCAGCAGCCAGCTTGATTACAGATCGGAAGA
				DArT912	TGCAGAGTTTATGGAAATAAACTGAATACATCTTATGGACATGTAATAAGTTGTTTCCATAAGCTTTCC
				DArT913	TGCAGTTTTCAAACCACATAGACCTAAAGCAGAGAGTGTCAACAACTTACAGATCGGAAGAGCGGTTCA
				DArT914	TGCAGGAACCACCAAGGTTTATGCTTATCCTGCATTTTTTTTTATTACAGATCGGAAGAGCGGTTCAGC
				DArT917	TGCAGAGATACCAAGTCCATTGACACCTGGGAAGTTAGTTACAGATGCAAATGTTGCTTCAACATTACA
				DArT918	TGCAGCAAGAGTAGACATGATCATATGAATGAATCTGTTCCAATGCACACACATTCTGATGCAACTGAA
				DArT919	TGCAGCAAGAGTAGACATGAATATGAATGAATCTGTTCCAATGCACACACATTCTGATGCAACTGAATT
				DArT920	TGCAGAGATACCAAGTCCATTGATACCTGGAAAGTTAGTGACAGATGCAATTGTTACAGATCGGAAGAG
				DArT921	TGCAGAGATACCAAGTCCATTGATACCTGGGAAGTTTGTGACAGATGCAATTGTTACAGATCGGAAGAG
				DArT925	TGCAGTGCAATCAGGCATATTTGAATCATCCAATCAAAGATCGGATGGTCCAGATTTCAAATTTGGATT
				DArT926	TGCAGAGAGCTCTTTGAAGAAAAATGATATCTCTCTTTGTGCAGATTTGATAGAGTCTGAACCATGAAC
				DArT927	TGCAGAACTGCATAACGCTAGTGATAACACTTGGCATGTTCGAGATGGCTCTATGGTACTTCGACTATG
				DArT928	TGCAGAACTGCATAACGCTAGTGATAACACTCGGCATGTTTGAGATGGCTCTATGGTACTTCGACTATG
				DArT929	TGCAGCCTCCATTTTATAGAAGGGTCTTTTGGTTACAGATCGGAAGAGCGGTTCAGCAGGAATGCCGAG
				DArT930	TGCAGCTCTAAATATTTATGAAGCCCGGTAGTTCAGTGACTTATATTGATATCTGTATAATAGCAGCAC
				DArT931	TGCAGCGGGACCGCTAGAGAAGTTGAAAGTGGATGAATGCAAGATGTATTTGAAGAAGAATGGTCTGAG
				DArT932	TGCAGCGGGTCTGCTAGAGAAGTTGAAAGTGGATGAATGCAAGATGTATTTGAAGAAGAATGGTCTGAG
				DArT933	TGCAGGGACTAATGTGATCGATAGTTTTCAATTTCAAGAATCATTTTACAGATCGGAAGAGCGGTTCAG
				DArT934	TGCAGAACAATTTCATGAACTAAATTGATTACAGATCGGAAGAGCGGTTCAGCAGGAATGCCGAGACCG
				DArT935	TGCAGCCTTGTTTATAAGAGTCGGTAATAAGCAAAAAGTTACAGATCGGAAGAGCGGTTCAGCAGGAAT
				DArT936	TGCAGAGAGTATTGCTTTATTGCATAAGTAAATATCAGTGTATTATTACGTTTACAGATCGGAAGAGCG
				DArT937	TGCAGTTTTAGGTGATCTTTCATTTTTATATTATTTACAGATCGGAAGAGCGGTTCAGCAGGAATGCCG
				DArT939	TGCAGAATCTACAACATGTAGCTTCAAGGTTGCCGCATGTTTGTATACTTTTCATCGTGGATCCAAACA
				DArT940	TGCAGTGAAATAAATTAGGACGCGGTTCCAAACATGCTAATAATGTAGCAGAATGTTACAGATCGGAAG
				DArT941	TGCAGGGGGAATTATACGTGATATGATACCGAGCAATTCACGAGAATTTGGACTGTTTGGATTACAGAT
				DArT943	TGCAGTAAATTTTATATGGATGAAACAAATTCAAAATTTACAGATCGGAAGAGCGGTTCAGCAGGAATG
				DArT944	TGCAGGCCACCCCCCCCTACCTGAACGATCACCTTCTGCTACTCTTTCTCTTTCTCATACTCTATTTAC
				DArT945	TGCAGCCTGCATTTTGACATCGAAATCGACTTCTGCTTTTCGTTACAGATCGGAAGAGCGGTTCAGCAG
				DArT947	TGCAGAAGTAAAAAATATAAGGCCATTGATAAAAACTGCCTTTTTATTTGCCGTTACAGATCGGAAGAG
				DArT949	TGCAGCGACTAATTCCTCAAGATAACTGATATCAATTTACGGATTTACCTCTCCCAACATATGTTTTCC
				DArT951	TGCAGAGGGCACAGGAGGGGCTTACTTTATGCTAGACTCTACAGGGCAAAAGTATGTATCTGTTTTTAC
				DArT952	TGCAGAGGGCACAGGAGGGGCCTACTTTATGCTAGATTCTACAGGGCAAAAGTATGTATCTGTTTTTAC
				DArT953	TGCAGATGAGCATGCTGCTTGCTGCAAAGGAACAGCATAAACAGTACATAAGTTAGGGCTTATTCTATC
				DArT955	TGCAGGATTTAGTGGTGGTGAAAAGGGAATATGTAGATGGATTAGGGTCCATATAGTCTACATAGGGAA
				DArT957	TGCAGAGAAAGTAAACTAACAGTTGAAAACTGCATATATCTCTCCCAGATACCCACAAAACCTAACCAC
				DArT97	TGCAGTGAAAATGTAAACGAAGGAGAAGGAGAAAAAACGAACCGCAAGAGGCTTACAGATCGGAAGAGC
				DArT98	TGCAGTCATCATTTAGTGTTCTTCTTGAATCATAATATTGGAAATTACAGATCGGAAGAGCGGTTCAGC
				DArT989	TGCAGTTTATAACCTTGTAAATCACAAGTGATTACAGATCGGAAGAGCGGTTCAGCAGGAATGCCGAGA
				DArT990	TGCAGTACACCACTGAAGCAGATTGCGAATGTGGTTATCGATCCAAACCCTAGAAAATAAGCTCTACCC
